# Supplementary material for: Solubilised bright blue-emitting iridium complexes for solution processed OLEDs
Source: J Mater Chem C Mater. 2016 Feb 11;4(17):3726–37. doi: 10.1039/c6tc00151c (PMC4906369; doi:10.1039/c6tc00151c)
Supplement: Supplementary file 2 [file TC-004-C6TC00151C-s002.cif]

# Electronic Supplementary Material (ESI) for Journal of Materials Chemistry C.
# This journal is © The Royal Society of Chemistry 2016

####################################################################### 
# 
# This file contains crystal structure data downloaded from the 
# Cambridge Structural Database (CSD) hosted by the Cambridge 
# Crystallographic Data Centre (CCDC).
# 
# Full information about CCDC data access policies and citation 
# guidelines are available at http://www.ccdc.cam.ac.uk/access/V1 
# 
# Audit and citation data items may have been added by the CCDC. 
# Please retain this information to preserve the provenance of 
# this file and to allow appropriate attribution of the data. 
# 
#######################################################################

data_1
_database_code_depnum_ccdc_archive 'CCDC 1440897'
_audit_update_record             
;
2015-12-07 deposited with the CCDC.
2016-02-04 downloaded from the CCDC.
;
_audit_creation_date             2015-03-31
_audit_creation_method           'by CrystalStructure 4.1'

#==============================================================================
# CHEMICAL DATA

_chemical_formula_sum            'C40 H36 F10 Ir N4 P'
_chemical_formula_moiety         'C40 H36 F4 Ir N4, F6 P'
_chemical_formula_weight         985.93
_chemical_melting_point          ?

#==============================================================================
# CRYSTAL DATA
_space_group_crystal_system      monoclinic
_space_group_name_H-M_alt        P21/c
_space_group_name_Hall           '-P 2ybc'
_space_group_IT_number           14
loop_
_space_group_symop_id
_space_group_symop_operation_xyz
1 +X,+Y,+Z
2 -X,1/2+Y,1/2-Z
3 -X,-Y,-Z
4 +X,-1/2-Y,-1/2+Z
#------------------------------------------------------------------------------
_cell_length_a                   10.4212(16)
_cell_length_b                   15.6794(18)
_cell_length_c                   23.613(3)
_cell_angle_alpha                90.0000
_cell_angle_beta                 100.008(4)
_cell_angle_gamma                90.0000
_cell_volume                     3799.6(9)
_cell_formula_units_Z            4
_cell_measurement_reflns_used    6101
_cell_measurement_theta_min      1.60
_cell_measurement_theta_max      25.40
_cell_measurement_temperature    173
#------------------------------------------------------------------------------
_exptl_crystal_description       platelet
_exptl_crystal_colour            green
_exptl_crystal_size_max          0.120
_exptl_crystal_size_mid          0.030
_exptl_crystal_size_min          0.010
_exptl_crystal_density_diffrn    1.723
_exptl_crystal_density_meas      ?
_exptl_crystal_density_method    'not measured'
_exptl_crystal_F_000             1944.00
_exptl_absorpt_coefficient_mu    3.651
_exptl_absorpt_correction_type   multi-scan
_exptl_absorpt_process_details   'REQAB (Rigaku, 1998)'
_exptl_absorpt_correction_T_min  0.665
_exptl_absorpt_correction_T_max  0.964

#==============================================================================
# EXPERIMENTAL DATA

_diffrn_ambient_temperature      173
_diffrn_radiation_type           'Mo K\a'
_diffrn_radiation_wavelength     0.71075
_diffrn_measurement_device_type  'Rigaku XtaLAB P200'
_diffrn_measurement_method       \w
_diffrn_detector_area_resol_mean 11.628
_diffrn_reflns_number            44863
_diffrn_reflns_av_R_equivalents  0.1495
_diffrn_reflns_theta_max         25.400
_diffrn_reflns_theta_min         1.566
_diffrn_reflns_theta_full        25.242
_diffrn_measured_fraction_theta_max 0.996
_diffrn_measured_fraction_theta_full 0.998
_diffrn_reflns_Laue_measured_fraction_max 0.996
_diffrn_reflns_Laue_measured_fraction_full 0.998
_diffrn_reflns_point_group_measured_fraction_max 0.996
_diffrn_reflns_point_group_measured_fraction_full 0.998
_diffrn_reflns_limit_h_min       -12
_diffrn_reflns_limit_h_max       12
_diffrn_reflns_limit_k_min       -18
_diffrn_reflns_limit_k_max       18
_diffrn_reflns_limit_l_min       -27
_diffrn_reflns_limit_l_max       28
_diffrn_standards_number         0
_diffrn_standards_interval_count .
_diffrn_standards_decay_%        ?

#==============================================================================
# REFINEMENT DATA

_refine_special_details          
;
    Refinement was performed using all reflections. The weighted 
    R-factor (wR) and goodness of fit (S) are based on F^2^.
    R-factor (gt) are based on F. The threshold expression of
    F^2^ > 2.0 sigma(F^2^) is used only for calculating R-factor (gt).
;
_reflns_number_total             6983
_reflns_number_gt                4711
_reflns_threshold_expression     F^2^>2.0\s(F^2^)
_refine_ls_structure_factor_coef Fsqd
_refine_ls_R_factor_all          0.0959
_refine_ls_R_factor_gt           0.0537
_refine_ls_wR_factor_ref         0.1340
_refine_ls_wR_factor_gt          0.1164
_refine_ls_number_restraints     0
_refine_ls_hydrogen_treatment    constr
_refine_ls_number_reflns         6983
_refine_ls_number_parameters     511
_refine_ls_goodness_of_fit_ref   0.998
_refine_ls_weighting_scheme      calc
_refine_ls_weighting_details     
'w = 1/[\s^2^(Fo^2^)+(0.0692P)^2^] where P=(Fo^2^+2Fc^2^)/3'
_atom_sites_solution_hydrogens   geom
_atom_sites_solution_primary     direct
_atom_sites_solution_secondary   difmap
_refine_ls_shift/su_max          0.000
_refine_diff_density_max         2.30
_refine_diff_density_min         -0.95
_refine_ls_extinction_method     none
_refine_ls_extinction_coef       ?

loop_
_atom_type_symbol
_atom_type_description
_atom_type_scat_dispersion_real
_atom_type_scat_dispersion_imag
_atom_type_scat_source
C C 0.0033 0.0016
;
International Tables for Crystallography
(Vol. C, Tables 4.2.6.8 and 6.1.1.4)
;
H H 0.0000 0.0000
;
International Tables for Crystallography
(Vol. C, Table 6.1.1.4)
;
F F 0.0171 0.0103
;
International Tables for Crystallography
(Vol. C, Tables 4.2.6.8 and 6.1.1.4)
;
Ir Ir -1.4442 7.9887
;
International Tables for Crystallography
(Vol. C, Tables 4.2.6.8 and 6.1.1.4)
;
N N 0.0061 0.0033
;
International Tables for Crystallography
(Vol. C, Tables 4.2.6.8 and 6.1.1.4)
;
P P 0.1023 0.0942
;
International Tables for Crystallography
(Vol. C, Tables 4.2.6.8 and 6.1.1.4)
;

#==============================================================================
# ATOMIC COORDINATES AND THERMAL PARAMETERS

loop_
_atom_site_label
_atom_site_type_symbol
_atom_site_fract_x
_atom_site_fract_y
_atom_site_fract_z
_atom_site_U_iso_or_equiv
_atom_site_adp_type
_atom_site_occupancy
_atom_site_site_symmetry_order
_atom_site_calc_flag
_atom_site_refinement_flags_posn
_atom_site_refinement_flags_adp
_atom_site_refinement_flags_occupancy
_atom_site_disorder_assembly
_atom_site_disorder_group
Ir1 Ir 0.14300(3) 0.27901(2) 0.59531(2) 0.03063(14) Uani 1 1 d . . . . .
P1 P 0.2983(3) 0.6113(2) 0.77832(14) 0.0782(10) Uani 1 1 d . . . . .
F1 F 0.2967(10) 0.5614(9) 0.8351(4) 0.181(5) Uani 1 1 d . . . . .
F2 F 0.1561(9) 0.6396(13) 0.7718(5) 0.237(9) Uani 1 1 d . . . . .
F3 F 0.2708(17) 0.5297(7) 0.7450(5) 0.224(8) Uani 1 1 d . . . . .
F4 F 0.3051(8) 0.6585(5) 0.7199(3) 0.106(2) Uani 1 1 d . . . . .
F5 F 0.4485(8) 0.5972(5) 0.7890(4) 0.112(3) Uani 1 1 d . . . . .
F6 F 0.3330(15) 0.6961(8) 0.8107(5) 0.225(8) Uani 1 1 d . . . . .
F10 F 0.6192(5) 0.2641(3) 0.5341(2) 0.0587(14) Uani 1 1 d . . . . .
F12 F 0.4025(6) 0.0079(3) 0.5512(3) 0.0772(19) Uani 1 1 d . . . . .
F22 F -0.1727(6) 0.1955(4) 0.3965(2) 0.0699(17) Uani 1 1 d . . . . .
F24 F 0.0566(7) 0.4494(4) 0.4006(2) 0.0784(19) Uani 1 1 d . . . . .
N1 N 0.0947(7) 0.1536(4) 0.5991(3) 0.0337(16) Uani 1 1 d . . . . .
N13 N 0.1956(6) 0.4005(4) 0.5781(3) 0.0322(15) Uani 1 1 d . . . . .
N25 N 0.2248(6) 0.2806(4) 0.6843(3) 0.0293(14) Uani 1 1 d . . . . .
N32 N -0.0100(6) 0.3275(4) 0.6351(3) 0.0308(15) Uani 1 1 d . . . . .
C2 C 0.1783(9) 0.0972(5) 0.5804(4) 0.039(2) Uani 1 1 d . . . . .
C3 C 0.1428(10) 0.0114(5) 0.5736(5) 0.055(3) Uani 1 1 d . . . . .
H3 H 0.1994 -0.0285 0.5602 0.067 Uiso 1 1 calc R U . . .
C4 C 0.0258(11) -0.0147(6) 0.5864(5) 0.066(3) Uani 1 1 d . . . . .
H4 H -0.0006 -0.0724 0.5798 0.079 Uiso 1 1 calc R U . . .
C5 C -0.0537(10) 0.0410(5) 0.6086(5) 0.059(3) Uani 1 1 d . . . . .
H5 H -0.1325 0.0224 0.6197 0.071 Uiso 1 1 calc R U . . .
C6 C -0.0142(9) 0.1263(5) 0.6141(4) 0.048(2) Uani 1 1 d . . . . .
H6 H -0.0680 0.1661 0.6293 0.057 Uiso 1 1 calc R U . . .
C7 C 0.2958(9) 0.1362(5) 0.5664(4) 0.038(2) Uani 1 1 d . . . . .
C8 C 0.2989(8) 0.2273(4) 0.5693(3) 0.0346(19) Uani 1 1 d . . . . .
C9 C 0.4099(8) 0.2687(5) 0.5575(4) 0.038(2) Uani 1 1 d . . . . .
H9 H 0.4135 0.3293 0.5579 0.046 Uiso 1 1 calc R U . . .
C10 C 0.5122(8) 0.2234(5) 0.5455(4) 0.040(2) Uani 1 1 d . . . . .
C11 C 0.5130(10) 0.1345(6) 0.5431(4) 0.047(2) Uani 1 1 d . . . . .
H11 H 0.5861 0.1039 0.5347 0.057 Uiso 1 1 calc R U . . .
C12 C 0.4033(10) 0.0934(5) 0.5536(4) 0.046(2) Uani 1 1 d . . . . .
C14 C 0.1678(8) 0.4259(5) 0.5226(4) 0.038(2) Uani 1 1 d . . . . .
C15 C 0.2129(9) 0.5040(5) 0.5062(4) 0.047(2) Uani 1 1 d . . . . .
H15 H 0.1955 0.5213 0.4670 0.056 Uiso 1 1 calc R U . . .
C16 C 0.2819(10) 0.5551(6) 0.5466(5) 0.059(3) Uani 1 1 d . . . . .
H16 H 0.3150 0.6078 0.5355 0.070 Uiso 1 1 calc R U . . .
C17 C 0.3045(9) 0.5316(5) 0.6035(4) 0.049(2) Uani 1 1 d . . . . .
H17 H 0.3491 0.5685 0.6323 0.059 Uiso 1 1 calc R U . . .
C18 C 0.2608(8) 0.4537(5) 0.6173(4) 0.040(2) Uani 1 1 d . . . . .
H18 H 0.2773 0.4362 0.6565 0.048 Uiso 1 1 calc R U . . .
C19 C 0.0850(9) 0.3654(5) 0.4849(4) 0.039(2) Uani 1 1 d . . . . .
C20 C 0.0557(8) 0.2889(5) 0.5126(3) 0.0338(19) Uani 1 1 d . . . . .
C21 C -0.0327(8) 0.2329(5) 0.4816(4) 0.040(2) Uani 1 1 d . . . . .
H21 H -0.0570 0.1822 0.4991 0.048 Uiso 1 1 calc R U . . .
C22 C -0.0851(10) 0.2512(6) 0.4251(4) 0.049(2) Uani 1 1 d . . . . .
C23 C -0.0537(10) 0.3223(6) 0.3967(4) 0.051(2) Uani 1 1 d . . . . .
H23 H -0.0881 0.3323 0.3573 0.062 Uiso 1 1 calc R U . . .
C24 C 0.0297(10) 0.3775(6) 0.4283(4) 0.050(2) Uani 1 1 d . . . . .
C26 C 0.1507(8) 0.3146(5) 0.7199(3) 0.0323(19) Uani 1 1 d . . . . .
C27 C 0.1958(8) 0.3183(5) 0.7783(4) 0.037(2) Uani 1 1 d . . . . .
H27 H 0.1419 0.3434 0.8023 0.045 Uiso 1 1 calc R U . . .
C28 C 0.3155(8) 0.2871(5) 0.8032(4) 0.036(2) Uani 1 1 d . . . . .
C29 C 0.3894(8) 0.2517(5) 0.7654(4) 0.037(2) Uani 1 1 d . . . . .
H29 H 0.4730 0.2288 0.7800 0.044 Uiso 1 1 calc R U . . .
C30 C 0.3429(8) 0.2494(5) 0.7068(4) 0.0343(19) Uani 1 1 d . . . . .
H30 H 0.3956 0.2253 0.6819 0.041 Uiso 1 1 calc R U . . .
C31 C 0.0217(8) 0.3451(5) 0.6918(3) 0.0324(18) Uani 1 1 d . . . . .
C33 C -0.1308(8) 0.3463(5) 0.6092(4) 0.038(2) Uani 1 1 d . . . . .
H33 H -0.1555 0.3325 0.5696 0.045 Uiso 1 1 calc R U . . .
C34 C -0.2201(9) 0.3840(5) 0.6362(4) 0.038(2) Uani 1 1 d . . . . .
H34 H -0.3053 0.3945 0.6156 0.046 Uiso 1 1 calc R U . . .
C35 C -0.1893(9) 0.4073(5) 0.6932(4) 0.040(2) Uani 1 1 d . . . . .
C36 C -0.0645(9) 0.3855(5) 0.7208(4) 0.039(2) Uani 1 1 d . . . . .
H36 H -0.0384 0.3989 0.7604 0.047 Uiso 1 1 calc R U . . .
C37 C 0.3655(9) 0.2894(5) 0.8675(3) 0.039(2) Uani 1 1 d . . . . .
C38 C 0.4924(14) 0.3329(14) 0.8791(5) 0.148(8) Uani 1 1 d . . . . .
H38A H 0.5166 0.3437 0.9205 0.178 Uiso 1 1 calc R U . . .
H38B H 0.4864 0.3872 0.8583 0.178 Uiso 1 1 calc R U . . .
H38C H 0.5586 0.2968 0.8663 0.178 Uiso 1 1 calc R U . . .
C39 C 0.3830(17) 0.1958(8) 0.8903(5) 0.103(5) Uani 1 1 d . . . . .
H39A H 0.4104 0.1965 0.9322 0.124 Uiso 1 1 calc R U . . .
H39B H 0.4494 0.1670 0.8725 0.124 Uiso 1 1 calc R U . . .
H39C H 0.3001 0.1652 0.8806 0.124 Uiso 1 1 calc R U . . .
C40 C 0.2728(14) 0.3288(10) 0.9012(5) 0.095(4) Uani 1 1 d . . . . .
H40A H 0.2595 0.3889 0.8902 0.114 Uiso 1 1 calc R U . . .
H40B H 0.3086 0.3250 0.9423 0.114 Uiso 1 1 calc R U . . .
H40C H 0.1893 0.2986 0.8932 0.114 Uiso 1 1 calc R U . . .
C41 C -0.2835(9) 0.4535(5) 0.7253(4) 0.042(2) Uani 1 1 d . . . . .
C42 C -0.2900(16) 0.4095(12) 0.7808(6) 0.128(6) Uani 1 1 d . . . . .
H42A H -0.2960 0.3477 0.7744 0.153 Uiso 1 1 calc R U . . .
H42B H -0.3669 0.4292 0.7957 0.153 Uiso 1 1 calc R U . . .
H42C H -0.2113 0.4226 0.8087 0.153 Uiso 1 1 calc R U . . .
C43 C -0.4080(17) 0.4686(17) 0.6895(7) 0.203(13) Uani 1 1 d . . . . .
H43A H -0.4496 0.4140 0.6775 0.244 Uiso 1 1 calc R U . . .
H43B H -0.3956 0.5012 0.6554 0.244 Uiso 1 1 calc R U . . .
H43C H -0.4636 0.5011 0.7112 0.244 Uiso 1 1 calc R U . . .
C44 C -0.2232(15) 0.5394(8) 0.7452(7) 0.114(5) Uani 1 1 d . . . . .
H44A H -0.2775 0.5678 0.7695 0.136 Uiso 1 1 calc R U . . .
H44B H -0.2179 0.5752 0.7117 0.136 Uiso 1 1 calc R U . . .
H44C H -0.1356 0.5304 0.7673 0.136 Uiso 1 1 calc R U . . .

loop_
_atom_site_aniso_label
_atom_site_aniso_U_11
_atom_site_aniso_U_22
_atom_site_aniso_U_33
_atom_site_aniso_U_23
_atom_site_aniso_U_13
_atom_site_aniso_U_12
Ir1 0.0347(2) 0.02812(17) 0.0294(2) -0.00038(14) 0.00653(14) 0.00003(15)
P1 0.065(2) 0.119(3) 0.056(2) -0.012(2) 0.0242(16) -0.0078(19)
F1 0.122(8) 0.333(16) 0.096(7) 0.061(8) 0.042(6) -0.051(9)
F2 0.066(6) 0.51(3) 0.138(9) 0.061(13) 0.041(6) 0.045(10)
F3 0.39(2) 0.134(8) 0.133(8) -0.034(7) 0.008(11) -0.153(11)
F4 0.104(6) 0.139(6) 0.071(5) 0.001(5) 0.005(4) -0.031(5)
F5 0.081(6) 0.121(6) 0.139(7) 0.025(5) 0.034(5) 0.000(5)
F6 0.291(17) 0.210(11) 0.129(8) -0.113(9) -0.085(10) 0.133(12)
F10 0.038(3) 0.076(3) 0.065(4) -0.018(3) 0.018(3) -0.011(3)
F12 0.096(5) 0.046(3) 0.100(5) -0.001(3) 0.046(4) 0.019(3)
F22 0.076(4) 0.060(3) 0.064(4) -0.012(3) -0.016(3) -0.005(3)
F24 0.107(5) 0.069(4) 0.054(4) 0.020(3) -0.001(4) -0.009(4)
N1 0.056(5) 0.027(3) 0.020(4) 0.000(3) 0.012(3) 0.002(3)
N13 0.036(4) 0.028(3) 0.033(4) -0.002(3) 0.009(3) 0.002(3)
N25 0.037(4) 0.031(3) 0.018(3) 0.002(3) 0.002(3) 0.000(3)
N32 0.032(4) 0.027(3) 0.035(4) -0.002(3) 0.009(3) 0.002(3)
C2 0.054(6) 0.037(4) 0.030(5) -0.001(4) 0.013(4) 0.005(4)
C3 0.068(7) 0.034(5) 0.070(7) -0.005(5) 0.029(6) -0.004(5)
C4 0.085(8) 0.031(5) 0.092(9) -0.007(5) 0.046(7) -0.013(5)
C5 0.064(7) 0.038(5) 0.084(8) -0.001(5) 0.035(6) -0.013(5)
C6 0.050(6) 0.041(4) 0.059(6) -0.006(4) 0.025(5) -0.007(4)
C7 0.051(6) 0.038(4) 0.029(5) 0.002(4) 0.018(4) 0.004(4)
C8 0.043(5) 0.030(4) 0.030(5) 0.002(4) 0.004(4) 0.003(4)
C9 0.038(5) 0.040(5) 0.035(5) -0.007(4) 0.005(4) -0.005(4)
C10 0.029(5) 0.062(5) 0.028(5) 0.001(4) 0.005(4) -0.003(5)
C11 0.049(6) 0.057(5) 0.037(5) 0.000(4) 0.012(5) 0.009(5)
C12 0.067(7) 0.032(4) 0.045(6) 0.004(4) 0.024(5) 0.011(4)
C14 0.044(5) 0.038(4) 0.031(5) 0.009(4) 0.009(4) 0.002(4)
C15 0.050(6) 0.042(5) 0.047(6) 0.012(4) 0.002(5) -0.003(4)
C16 0.063(7) 0.041(5) 0.072(8) 0.011(5) 0.012(6) -0.011(5)
C17 0.054(6) 0.037(5) 0.055(7) -0.007(5) 0.006(5) -0.003(4)
C18 0.043(5) 0.033(4) 0.043(5) -0.004(4) 0.004(4) -0.003(4)
C19 0.044(5) 0.039(4) 0.032(5) 0.004(4) 0.001(4) 0.011(4)
C20 0.042(5) 0.037(4) 0.022(4) 0.001(4) 0.006(4) 0.006(4)
C21 0.039(5) 0.034(4) 0.046(6) -0.005(4) 0.006(4) -0.001(4)
C22 0.045(6) 0.047(5) 0.048(6) -0.015(5) -0.010(5) 0.009(4)
C23 0.057(6) 0.054(6) 0.038(5) 0.003(5) -0.009(5) 0.019(5)
C24 0.057(6) 0.048(5) 0.044(6) 0.012(5) 0.008(5) 0.006(5)
C26 0.039(5) 0.030(4) 0.027(5) 0.000(4) 0.003(4) 0.001(4)
C27 0.039(5) 0.038(4) 0.037(5) 0.001(4) 0.014(4) 0.006(4)
C28 0.040(5) 0.033(4) 0.035(5) -0.006(4) 0.005(4) -0.003(4)
C29 0.034(5) 0.040(4) 0.035(5) -0.001(4) 0.001(4) 0.003(4)
C30 0.037(5) 0.030(4) 0.037(5) 0.004(4) 0.008(4) 0.006(3)
C31 0.033(5) 0.031(4) 0.032(5) -0.004(4) 0.004(4) -0.002(4)
C33 0.043(5) 0.035(4) 0.034(5) 0.002(4) 0.003(4) -0.004(4)
C34 0.040(5) 0.040(4) 0.034(5) 0.000(4) 0.006(4) 0.004(4)
C35 0.045(6) 0.036(4) 0.041(6) 0.010(4) 0.012(4) 0.003(4)
C36 0.055(6) 0.034(4) 0.030(5) 0.001(4) 0.010(4) 0.017(4)
C37 0.050(5) 0.043(4) 0.024(5) -0.011(4) 0.004(4) 0.006(4)
C38 0.088(11) 0.31(2) 0.045(7) -0.028(11) -0.005(7) -0.095(14)
C39 0.166(15) 0.084(8) 0.051(7) 0.008(6) -0.006(8) 0.020(9)
C40 0.097(10) 0.140(11) 0.044(7) -0.014(8) 0.002(7) 0.026(9)
C41 0.041(5) 0.045(5) 0.039(5) -0.002(4) 0.007(4) 0.020(4)
C42 0.129(14) 0.195(17) 0.071(9) 0.011(10) 0.051(9) 0.070(13)
C43 0.128(15) 0.37(3) 0.099(13) -0.082(17) -0.002(11) 0.166(19)
C44 0.104(12) 0.095(9) 0.140(13) -0.035(9) 0.015(10) 0.035(9)

#==============================================================================
_computing_data_collection       'CrystalClear-SM Expert 2.1 b32 (Rigaku, 2014)'
_computing_cell_refinement       'CrystalClear-SM Expert 2.1 b32'
_computing_data_reduction        'CrystalClear-SM Expert 2.1 b32'
_computing_structure_solution    'DIRDIF99-PATTY (Gould, et al., 1999)'
_computing_structure_refinement  'SHELXL2013 (Sheldrick, 2008)'
_computing_publication_material  'CrystalStructure 4.1 (Rigaku, 2014)'
_computing_molecular_graphics    'CrystalStructure 4.1'

#==============================================================================
# MOLECULAR GEOMETRY

_geom_special_details            
;
 All esds (except the esd in the dihedral angle between two l.s. planes)
 are estimated using the full covariance matrix.  The cell esds are taken
 into account individually in the estimation of esds in distances, angles
 and torsion angles; correlations between esds in cell parameters are only
 used when they are defined by crystal symmetry.  An approximate (isotropic)
 treatment of cell esds is used for estimating esds involving l.s. planes.
;

loop_
_geom_bond_atom_site_label_1
_geom_bond_atom_site_label_2
_geom_bond_distance
_geom_bond_site_symmetry_2
_geom_bond_publ_flag
Ir1 C8 2.005(8) . ?
Ir1 C20 2.013(8) . ?
Ir1 N1 2.035(6) . ?
Ir1 N13 2.043(6) . ?
Ir1 N25 2.126(6) . ?
Ir1 N32 2.127(6) . ?
P1 F3 1.503(9) . ?
P1 F2 1.530(10) . ?
P1 F6 1.545(12) . ?
P1 F1 1.554(10) . ?
P1 F5 1.557(8) . ?
P1 F4 1.578(8) . ?
F10 C10 1.352(9) . ?
F12 C12 1.341(9) . ?
F22 C22 1.357(11) . ?
F24 C24 1.358(10) . ?
N1 C6 1.318(11) . ?
N1 C2 1.368(10) . ?
N13 C18 1.340(10) . ?
N13 C14 1.352(10) . ?
N25 C30 1.345(10) . ?
N25 C26 1.347(10) . ?
N32 C33 1.333(10) . ?
N32 C31 1.352(10) . ?
C2 C3 1.397(12) . ?
C2 C7 1.457(12) . ?
C3 C4 1.369(13) . ?
C3 H3 0.9500 . ?
C4 C5 1.368(13) . ?
C4 H4 0.9500 . ?
C5 C6 1.399(12) . ?
C5 H5 0.9500 . ?
C6 H6 0.9500 . ?
C7 C12 1.384(12) . ?
C7 C8 1.431(10) . ?
C8 C9 1.396(12) . ?
C9 C10 1.353(11) . ?
C9 H9 0.9500 . ?
C10 C11 1.395(12) . ?
C11 C12 1.372(13) . ?
C11 H11 0.9500 . ?
C14 C15 1.391(11) . ?
C14 C19 1.473(12) . ?
C15 C16 1.353(13) . ?
C15 H15 0.9500 . ?
C16 C17 1.375(13) . ?
C16 H16 0.9500 . ?
C17 C18 1.363(11) . ?
C17 H17 0.9500 . ?
C18 H18 0.9500 . ?
C19 C24 1.373(12) . ?
C19 C20 1.425(11) . ?
C20 C21 1.386(11) . ?
C21 C22 1.380(13) . ?
C21 H21 0.9500 . ?
C22 C23 1.371(14) . ?
C23 C24 1.354(13) . ?
C23 H23 0.9500 . ?
C26 C27 1.379(11) . ?
C26 C31 1.472(11) . ?
C27 C28 1.373(11) . ?
C27 H27 0.9500 . ?
C28 C29 1.392(12) . ?
C28 C37 1.518(12) . ?
C29 C30 1.385(11) . ?
C29 H29 0.9500 . ?
C30 H30 0.9500 . ?
C31 C36 1.375(11) . ?
C33 C34 1.352(11) . ?
C33 H33 0.9500 . ?
C34 C35 1.379(12) . ?
C34 H34 0.9500 . ?
C35 C36 1.392(12) . ?
C35 C41 1.524(12) . ?
C36 H36 0.9500 . ?
C37 C38 1.471(15) . ?
C37 C40 1.488(14) . ?
C37 C39 1.562(14) . ?
C38 H38A 0.9800 . ?
C38 H38B 0.9800 . ?
C38 H38C 0.9800 . ?
C39 H39A 0.9800 . ?
C39 H39B 0.9800 . ?
C39 H39C 0.9800 . ?
C40 H40A 0.9800 . ?
C40 H40B 0.9800 . ?
C40 H40C 0.9800 . ?
C41 C43 1.439(17) . ?
C41 C42 1.494(16) . ?
C41 C44 1.526(16) . ?
C42 H42A 0.9800 . ?
C42 H42B 0.9800 . ?
C42 H42C 0.9800 . ?
C43 H43A 0.9800 . ?
C43 H43B 0.9800 . ?
C43 H43C 0.9800 . ?
C44 H44A 0.9800 . ?
C44 H44B 0.9800 . ?
C44 H44C 0.9800 . ?

loop_
_geom_angle_atom_site_label_1
_geom_angle_atom_site_label_2
_geom_angle_atom_site_label_3
_geom_angle
_geom_angle_site_symmetry_1
_geom_angle_site_symmetry_3
_geom_angle_publ_flag
C8 Ir1 C20 89.3(3) . . ?
C8 Ir1 N1 81.0(3) . . ?
C20 Ir1 N1 92.5(3) . . ?
C8 Ir1 N13 93.2(3) . . ?
C20 Ir1 N13 80.0(3) . . ?
N1 Ir1 N13 170.6(2) . . ?
C8 Ir1 N25 95.7(3) . . ?
C20 Ir1 N25 174.0(3) . . ?
N1 Ir1 N25 91.6(2) . . ?
N13 Ir1 N25 96.3(2) . . ?
C8 Ir1 N32 171.6(3) . . ?
C20 Ir1 N32 98.8(3) . . ?
N1 Ir1 N32 96.6(3) . . ?
N13 Ir1 N32 90.1(2) . . ?
N25 Ir1 N32 76.2(3) . . ?
F3 P1 F2 95.8(10) . . ?
F3 P1 F6 176.8(9) . . ?
F2 P1 F6 86.5(9) . . ?
F3 P1 F1 89.6(7) . . ?
F2 P1 F1 94.4(6) . . ?
F6 P1 F1 92.5(7) . . ?
F3 P1 F5 93.4(8) . . ?
F2 P1 F5 170.7(9) . . ?
F6 P1 F5 84.3(6) . . ?
F1 P1 F5 87.1(5) . . ?
F3 P1 F4 88.5(5) . . ?
F2 P1 F4 88.0(6) . . ?
F6 P1 F4 89.2(7) . . ?
F1 P1 F4 177.1(6) . . ?
F5 P1 F4 90.7(4) . . ?
C6 N1 C2 120.2(7) . . ?
C6 N1 Ir1 123.9(6) . . ?
C2 N1 Ir1 115.8(5) . . ?
C18 N13 C14 119.0(7) . . ?
C18 N13 Ir1 124.3(5) . . ?
C14 N13 Ir1 116.6(5) . . ?
C30 N25 C26 118.8(7) . . ?
C30 N25 Ir1 124.6(5) . . ?
C26 N25 Ir1 116.5(5) . . ?
C33 N32 C31 117.2(7) . . ?
C33 N32 Ir1 126.7(5) . . ?
C31 N32 Ir1 116.0(5) . . ?
N1 C2 C3 119.3(8) . . ?
N1 C2 C7 114.2(7) . . ?
C3 C2 C7 126.4(8) . . ?
C4 C3 C2 119.4(9) . . ?
C4 C3 H3 120.3 . . ?
C2 C3 H3 120.3 . . ?
C5 C4 C3 121.1(8) . . ?
C5 C4 H4 119.5 . . ?
C3 C4 H4 119.5 . . ?
C4 C5 C6 117.3(9) . . ?
C4 C5 H5 121.4 . . ?
C6 C5 H5 121.4 . . ?
N1 C6 C5 122.6(9) . . ?
N1 C6 H6 118.7 . . ?
C5 C6 H6 118.7 . . ?
C12 C7 C8 118.8(8) . . ?
C12 C7 C2 126.2(7) . . ?
C8 C7 C2 114.9(7) . . ?
C9 C8 C7 117.9(7) . . ?
C9 C8 Ir1 128.0(5) . . ?
C7 C8 Ir1 113.9(6) . . ?
C10 C9 C8 120.5(7) . . ?
C10 C9 H9 119.7 . . ?
C8 C9 H9 119.7 . . ?
F10 C10 C9 120.0(7) . . ?
F10 C10 C11 117.0(8) . . ?
C9 C10 C11 123.0(8) . . ?
C12 C11 C10 116.8(8) . . ?
C12 C11 H11 121.6 . . ?
C10 C11 H11 121.6 . . ?
F12 C12 C11 117.5(8) . . ?
F12 C12 C7 119.6(8) . . ?
C11 C12 C7 122.9(8) . . ?
N13 C14 C15 120.2(8) . . ?
N13 C14 C19 113.6(7) . . ?
C15 C14 C19 126.2(8) . . ?
C16 C15 C14 119.3(8) . . ?
C16 C15 H15 120.4 . . ?
C14 C15 H15 120.4 . . ?
C15 C16 C17 120.8(8) . . ?
C15 C16 H16 119.6 . . ?
C17 C16 H16 119.6 . . ?
C18 C17 C16 117.8(9) . . ?
C18 C17 H17 121.1 . . ?
C16 C17 H17 121.1 . . ?
N13 C18 C17 122.8(8) . . ?
N13 C18 H18 118.6 . . ?
C17 C18 H18 118.6 . . ?
C24 C19 C20 118.4(8) . . ?
C24 C19 C14 127.0(7) . . ?
C20 C19 C14 114.5(7) . . ?
C21 C20 C19 117.9(7) . . ?
C21 C20 Ir1 127.6(6) . . ?
C19 C20 Ir1 114.4(6) . . ?
C22 C21 C20 119.5(8) . . ?
C22 C21 H21 120.2 . . ?
C20 C21 H21 120.2 . . ?
F22 C22 C23 118.5(9) . . ?
F22 C22 C21 117.8(9) . . ?
C23 C22 C21 123.7(9) . . ?
C24 C23 C22 115.7(8) . . ?
C24 C23 H23 122.2 . . ?
C22 C23 H23 122.2 . . ?
C23 C24 F24 115.5(8) . . ?
C23 C24 C19 124.7(8) . . ?
F24 C24 C19 119.7(9) . . ?
N25 C26 C27 120.6(7) . . ?
N25 C26 C31 115.2(7) . . ?
C27 C26 C31 124.3(7) . . ?
C28 C27 C26 122.6(8) . . ?
C28 C27 H27 118.7 . . ?
C26 C27 H27 118.7 . . ?
C27 C28 C29 115.5(8) . . ?
C27 C28 C37 123.2(7) . . ?
C29 C28 C37 121.3(8) . . ?
C30 C29 C28 121.0(8) . . ?
C30 C29 H29 119.5 . . ?
C28 C29 H29 119.5 . . ?
N25 C30 C29 121.5(8) . . ?
N25 C30 H30 119.3 . . ?
C29 C30 H30 119.3 . . ?
N32 C31 C36 121.3(7) . . ?
N32 C31 C26 115.3(7) . . ?
C36 C31 C26 123.3(7) . . ?
N32 C33 C34 123.6(8) . . ?
N32 C33 H33 118.2 . . ?
C34 C33 H33 118.2 . . ?
C33 C34 C35 120.9(8) . . ?
C33 C34 H34 119.6 . . ?
C35 C34 H34 119.6 . . ?
C34 C35 C36 115.7(8) . . ?
C34 C35 C41 123.4(8) . . ?
C36 C35 C41 121.0(8) . . ?
C31 C36 C35 121.1(8) . . ?
C31 C36 H36 119.4 . . ?
C35 C36 H36 119.4 . . ?
C38 C37 C40 110.7(11) . . ?
C38 C37 C28 109.8(8) . . ?
C40 C37 C28 113.7(8) . . ?
C38 C37 C39 108.9(12) . . ?
C40 C37 C39 104.7(10) . . ?
C28 C37 C39 108.8(7) . . ?
C37 C38 H38A 109.5 . . ?
C37 C38 H38B 109.5 . . ?
H38A C38 H38B 109.5 . . ?
C37 C38 H38C 109.5 . . ?
H38A C38 H38C 109.5 . . ?
H38B C38 H38C 109.5 . . ?
C37 C39 H39A 109.5 . . ?
C37 C39 H39B 109.5 . . ?
H39A C39 H39B 109.5 . . ?
C37 C39 H39C 109.5 . . ?
H39A C39 H39C 109.5 . . ?
H39B C39 H39C 109.5 . . ?
C37 C40 H40A 109.5 . . ?
C37 C40 H40B 109.5 . . ?
H40A C40 H40B 109.5 . . ?
C37 C40 H40C 109.5 . . ?
H40A C40 H40C 109.5 . . ?
H40B C40 H40C 109.5 . . ?
C43 C41 C42 114.7(13) . . ?
C43 C41 C35 112.4(8) . . ?
C42 C41 C35 110.3(8) . . ?
C43 C41 C44 108.5(13) . . ?
C42 C41 C44 102.4(11) . . ?
C35 C41 C44 107.9(9) . . ?
C41 C42 H42A 109.5 . . ?
C41 C42 H42B 109.5 . . ?
H42A C42 H42B 109.5 . . ?
C41 C42 H42C 109.5 . . ?
H42A C42 H42C 109.5 . . ?
H42B C42 H42C 109.5 . . ?
C41 C43 H43A 109.5 . . ?
C41 C43 H43B 109.5 . . ?
H43A C43 H43B 109.5 . . ?
C41 C43 H43C 109.5 . . ?
H43A C43 H43C 109.5 . . ?
H43B C43 H43C 109.5 . . ?
C41 C44 H44A 109.5 . . ?
C41 C44 H44B 109.5 . . ?
H44A C44 H44B 109.5 . . ?
C41 C44 H44C 109.5 . . ?
H44A C44 H44C 109.5 . . ?
H44B C44 H44C 109.5 . . ?

loop_
_geom_torsion_atom_site_label_1
_geom_torsion_atom_site_label_2
_geom_torsion_atom_site_label_3
_geom_torsion_atom_site_label_4
_geom_torsion
_geom_torsion_site_symmetry_1
_geom_torsion_site_symmetry_2
_geom_torsion_site_symmetry_3
_geom_torsion_site_symmetry_4
_geom_torsion_publ_flag
C6 N1 C2 C3 4.4(12) . . . . ?
Ir1 N1 C2 C3 -170.7(7) . . . . ?
C6 N1 C2 C7 -178.8(8) . . . . ?
Ir1 N1 C2 C7 6.1(9) . . . . ?
N1 C2 C3 C4 -0.7(14) . . . . ?
C7 C2 C3 C4 -177.1(9) . . . . ?
C2 C3 C4 C5 -3.4(17) . . . . ?
C3 C4 C5 C6 3.9(17) . . . . ?
C2 N1 C6 C5 -4.0(14) . . . . ?
Ir1 N1 C6 C5 170.6(8) . . . . ?
C4 C5 C6 N1 -0.1(16) . . . . ?
N1 C2 C7 C12 171.4(8) . . . . ?
C3 C2 C7 C12 -12.1(15) . . . . ?
N1 C2 C7 C8 -5.6(11) . . . . ?
C3 C2 C7 C8 170.9(9) . . . . ?
C12 C7 C8 C9 1.6(12) . . . . ?
C2 C7 C8 C9 178.8(8) . . . . ?
C12 C7 C8 Ir1 -174.8(7) . . . . ?
C2 C7 C8 Ir1 2.5(9) . . . . ?
C7 C8 C9 C10 -1.9(12) . . . . ?
Ir1 C8 C9 C10 173.8(6) . . . . ?
C8 C9 C10 F10 180.0(7) . . . . ?
C8 C9 C10 C11 1.0(14) . . . . ?
F10 C10 C11 C12 -178.7(8) . . . . ?
C9 C10 C11 C12 0.3(14) . . . . ?
C10 C11 C12 F12 179.7(8) . . . . ?
C10 C11 C12 C7 -0.6(14) . . . . ?
C8 C7 C12 F12 179.4(8) . . . . ?
C2 C7 C12 F12 2.5(14) . . . . ?
C8 C7 C12 C11 -0.3(14) . . . . ?
C2 C7 C12 C11 -177.2(9) . . . . ?
C18 N13 C14 C15 3.7(12) . . . . ?
Ir1 N13 C14 C15 -172.9(6) . . . . ?
C18 N13 C14 C19 -174.3(7) . . . . ?
Ir1 N13 C14 C19 9.1(9) . . . . ?
N13 C14 C15 C16 -1.7(13) . . . . ?
C19 C14 C15 C16 176.0(9) . . . . ?
C14 C15 C16 C17 -1.8(15) . . . . ?
C15 C16 C17 C18 3.2(15) . . . . ?
C14 N13 C18 C17 -2.2(12) . . . . ?
Ir1 N13 C18 C17 174.1(7) . . . . ?
C16 C17 C18 N13 -1.2(14) . . . . ?
N13 C14 C19 C24 172.6(8) . . . . ?
C15 C14 C19 C24 -5.2(15) . . . . ?
N13 C14 C19 C20 -3.7(10) . . . . ?
C15 C14 C19 C20 178.5(8) . . . . ?
C24 C19 C20 C21 -3.3(12) . . . . ?
C14 C19 C20 C21 173.4(8) . . . . ?
C24 C19 C20 Ir1 179.9(7) . . . . ?
C14 C19 C20 Ir1 -3.4(9) . . . . ?
C19 C20 C21 C22 2.2(12) . . . . ?
Ir1 C20 C21 C22 178.5(7) . . . . ?
C20 C21 C22 F22 -179.1(8) . . . . ?
C20 C21 C22 C23 0.9(14) . . . . ?
F22 C22 C23 C24 177.1(8) . . . . ?
C21 C22 C23 C24 -2.9(14) . . . . ?
C22 C23 C24 F24 -177.5(8) . . . . ?
C22 C23 C24 C19 1.7(14) . . . . ?
C20 C19 C24 C23 1.3(14) . . . . ?
C14 C19 C24 C23 -174.9(9) . . . . ?
C20 C19 C24 F24 -179.5(8) . . . . ?
C14 C19 C24 F24 4.3(14) . . . . ?
C30 N25 C26 C27 0.8(10) . . . . ?
Ir1 N25 C26 C27 180.0(6) . . . . ?
C30 N25 C26 C31 -178.4(6) . . . . ?
Ir1 N25 C26 C31 0.8(8) . . . . ?
N25 C26 C27 C28 -0.9(12) . . . . ?
C31 C26 C27 C28 178.2(7) . . . . ?
C26 C27 C28 C29 0.4(11) . . . . ?
C26 C27 C28 C37 -178.9(7) . . . . ?
C27 C28 C29 C30 0.3(11) . . . . ?
C37 C28 C29 C30 179.6(7) . . . . ?
C26 N25 C30 C29 -0.1(11) . . . . ?
Ir1 N25 C30 C29 -179.2(6) . . . . ?
C28 C29 C30 N25 -0.5(12) . . . . ?
C33 N32 C31 C36 -3.9(10) . . . . ?
Ir1 N32 C31 C36 172.6(6) . . . . ?
C33 N32 C31 C26 173.5(6) . . . . ?
Ir1 N32 C31 C26 -10.0(8) . . . . ?
N25 C26 C31 N32 6.1(9) . . . . ?
C27 C26 C31 N32 -173.1(7) . . . . ?
N25 C26 C31 C36 -176.6(7) . . . . ?
C27 C26 C31 C36 4.2(12) . . . . ?
C31 N32 C33 C34 2.1(11) . . . . ?
Ir1 N32 C33 C34 -174.0(6) . . . . ?
N32 C33 C34 C35 1.5(12) . . . . ?
C33 C34 C35 C36 -3.1(12) . . . . ?
C33 C34 C35 C41 177.1(7) . . . . ?
N32 C31 C36 C35 2.2(12) . . . . ?
C26 C31 C36 C35 -174.9(7) . . . . ?
C34 C35 C36 C31 1.3(11) . . . . ?
C41 C35 C36 C31 -178.9(7) . . . . ?
C27 C28 C37 C38 -124.8(12) . . . . ?
C29 C28 C37 C38 55.9(13) . . . . ?
C27 C28 C37 C40 -0.2(13) . . . . ?
C29 C28 C37 C40 -179.4(9) . . . . ?
C27 C28 C37 C39 116.1(10) . . . . ?
C29 C28 C37 C39 -63.2(11) . . . . ?
C34 C35 C41 C43 0.9(17) . . . . ?
C36 C35 C41 C43 -178.9(14) . . . . ?
C34 C35 C41 C42 130.2(11) . . . . ?
C36 C35 C41 C42 -49.5(13) . . . . ?
C34 C35 C41 C44 -118.6(10) . . . . ?
C36 C35 C41 C44 61.6(11) . . . . ?

#==============================================================================
# Additional structures and associated data_? identifiers
# should be added at this point if there is more than one 
# structure analysis in the CIF.

_shelx_res_file                  
;

    shelxl.res created by SHELXL-2014/7

TITL EZCAH9
CELL  0.71075 10.42120 15.67940 23.61300 90.00000 100.00800 90.00000
ZERR  4 0.00160 0.00180 0.00300 0.00000 0.00400 0.00000
LATT 1
SYMM    -X, 1/2+Y, 1/2-Z
SFAC C H F IR N P
UNIT 160 144 40 4 16 4
L.S. 5
FMAP 2
PLAN 10
BOND $H
CONF
LIST 4
TEMP -100.0
ACTA
SIZE 0.120 0.030 0.010
WGHT    0.069200
FVAR       0.04636
IR1   4    0.142997    0.279012    0.595306    11.00000    0.03469    0.02812 =
         0.02941   -0.00038    0.00653    0.00003
P1    6    0.298328    0.611270    0.778323    11.00000    0.06453    0.11915 =
         0.05572   -0.01224    0.02416   -0.00781
F1    3    0.296744    0.561356    0.835060    11.00000    0.12174    0.33321 =
         0.09648    0.06148    0.04176   -0.05085
F2    3    0.156064    0.639632    0.771822    11.00000    0.06625    0.51404 =
         0.13802    0.06121    0.04090    0.04505
F3    3    0.270774    0.529703    0.744979    11.00000    0.39163    0.13353 =
         0.13261   -0.03446    0.00845   -0.15296
F4    3    0.305061    0.658468    0.719908    11.00000    0.10369    0.13893 =
         0.07109    0.00141    0.00480   -0.03113
F5    3    0.448480    0.597173    0.789009    11.00000    0.08141    0.12098 =
         0.13925    0.02512    0.03372   -0.00039
F6    3    0.332983    0.696088    0.810693    11.00000    0.29103    0.20996 =
         0.12927   -0.11282   -0.08527    0.13274
F10   3    0.619151    0.264097    0.534076    11.00000    0.03840    0.07603 =
         0.06489   -0.01816    0.01804   -0.01074
F12   3    0.402534    0.007930    0.551173    11.00000    0.09561    0.04623 =
         0.10002   -0.00141    0.04586    0.01866
F22   3   -0.172661    0.195459    0.396481    11.00000    0.07553    0.06033 =
         0.06372   -0.01248   -0.01598   -0.00487
F24   3    0.056574    0.449447    0.400619    11.00000    0.10703    0.06900 =
         0.05383    0.01994   -0.00087   -0.00894
N1    5    0.094692    0.153631    0.599106    11.00000    0.05639    0.02652 =
         0.02021    0.00002    0.01229    0.00241
N13   5    0.195597    0.400524    0.578071    11.00000    0.03639    0.02817 =
         0.03331   -0.00183    0.00937    0.00207
N25   5    0.224820    0.280593    0.684285    11.00000    0.03728    0.03139 =
         0.01808    0.00176    0.00201    0.00045
N32   5   -0.010029    0.327476    0.635063    11.00000    0.03156    0.02709 =
         0.03516   -0.00184    0.00948    0.00238
C2    1    0.178292    0.097177    0.580391    11.00000    0.05361    0.03684 =
         0.02958   -0.00109    0.01262    0.00458
C3    1    0.142821    0.011374    0.573596    11.00000    0.06821    0.03443 =
         0.06989   -0.00457    0.02897   -0.00396
AFIX  43
H3    2    0.199352   -0.028495    0.560210    11.00000   -1.20000
AFIX   0
C4    1    0.025787   -0.014694    0.586419    11.00000    0.08502    0.03134 =
         0.09158   -0.00680    0.04625   -0.01321
AFIX  43
H4    2   -0.000647   -0.072354    0.579836    11.00000   -1.20000
AFIX   0
C5    1   -0.053692    0.040966    0.608559    11.00000    0.06398    0.03777 =
         0.08444   -0.00132    0.03490   -0.01320
AFIX  43
H5    2   -0.132469    0.022448    0.619698    11.00000   -1.20000
AFIX   0
C6    1   -0.014188    0.126280    0.614123    11.00000    0.04960    0.04059 =
         0.05914   -0.00579    0.02548   -0.00660
AFIX  43
H6    2   -0.067981    0.166076    0.629330    11.00000   -1.20000
AFIX   0
C7    1    0.295797    0.136161    0.566420    11.00000    0.05097    0.03805 =
         0.02887    0.00213    0.01767    0.00401
C8    1    0.298905    0.227305    0.569313    11.00000    0.04301    0.02982 =
         0.02993    0.00218    0.00367    0.00264
C9    1    0.409853    0.268737    0.557511    11.00000    0.03812    0.04014 =
         0.03533   -0.00712    0.00495   -0.00526
AFIX  43
H9    2    0.413533    0.329278    0.557949    11.00000   -1.20000
AFIX   0
C10   1    0.512172    0.223354    0.545454    11.00000    0.02877    0.06160 =
         0.02837    0.00085    0.00466   -0.00264
C11   1    0.513024    0.134477    0.543131    11.00000    0.04926    0.05676 =
         0.03717   -0.00008    0.01215    0.00886
AFIX  43
H11   2    0.586121    0.103868    0.534728    11.00000   -1.20000
AFIX   0
C12   1    0.403309    0.093368    0.553555    11.00000    0.06698    0.03159 =
         0.04471    0.00423    0.02366    0.01136
C14   1    0.167757    0.425897    0.522569    11.00000    0.04429    0.03825 =
         0.03143    0.00922    0.00872    0.00193
C15   1    0.212911    0.504014    0.506175    11.00000    0.04952    0.04205 =
         0.04664    0.01217    0.00211   -0.00297
AFIX  43
H15   2    0.195512    0.521313    0.467032    11.00000   -1.20000
AFIX   0
C16   1    0.281865    0.555068    0.546586    11.00000    0.06341    0.04073 =
         0.07177    0.01117    0.01196   -0.01069
AFIX  43
H16   2    0.315046    0.607762    0.535479    11.00000   -1.20000
AFIX   0
C17   1    0.304492    0.531593    0.603542    11.00000    0.05416    0.03665 =
         0.05483   -0.00697    0.00607   -0.00337
AFIX  43
H17   2    0.349077    0.568460    0.632336    11.00000   -1.20000
AFIX   0
C18   1    0.260819    0.453652    0.617325    11.00000    0.04319    0.03298 =
         0.04313   -0.00406    0.00422   -0.00337
AFIX  43
H18   2    0.277331    0.436237    0.656451    11.00000   -1.20000
AFIX   0
C19   1    0.084999    0.365407    0.484885    11.00000    0.04430    0.03942 =
         0.03217    0.00396    0.00061    0.01105
C20   1    0.055660    0.288881    0.512566    11.00000    0.04249    0.03692 =
         0.02206    0.00053    0.00592    0.00558
C21   1   -0.032662    0.232867    0.481585    11.00000    0.03908    0.03418 =
         0.04573   -0.00503    0.00603   -0.00144
AFIX  43
H21   2   -0.056964    0.182183    0.499070    11.00000   -1.20000
AFIX   0
C22   1   -0.085074    0.251233    0.425145    11.00000    0.04548    0.04657 =
         0.04801   -0.01508   -0.00962    0.00901
C23   1   -0.053655    0.322328    0.396668    11.00000    0.05706    0.05368 =
         0.03776    0.00274   -0.00851    0.01923
AFIX  43
H23   2   -0.088095    0.332283    0.357273    11.00000   -1.20000
AFIX   0
C24   1    0.029663    0.377476    0.428316    11.00000    0.05674    0.04792 =
         0.04371    0.01163    0.00798    0.00615
C26   1    0.150715    0.314614    0.719901    11.00000    0.03863    0.03044 =
         0.02687    0.00039    0.00311    0.00116
C27   1    0.195816    0.318300    0.778306    11.00000    0.03903    0.03818 =
         0.03721    0.00144    0.01398    0.00577
AFIX  43
H27   2    0.141908    0.343424    0.802303    11.00000   -1.20000
AFIX   0
C28   1    0.315484    0.287126    0.803178    11.00000    0.04015    0.03319 =
         0.03542   -0.00561    0.00524   -0.00284
C29   1    0.389396    0.251707    0.765395    11.00000    0.03395    0.04021 =
         0.03526   -0.00137    0.00119    0.00268
AFIX  43
H29   2    0.472966    0.228770    0.780016    11.00000   -1.20000
AFIX   0
C30   1    0.342908    0.249407    0.706784    11.00000    0.03713    0.02988 =
         0.03653    0.00371    0.00845    0.00611
AFIX  43
H30   2    0.395637    0.225250    0.681912    11.00000   -1.20000
AFIX   0
C31   1    0.021653    0.345111    0.691809    11.00000    0.03346    0.03098 =
         0.03209   -0.00402    0.00373   -0.00182
C33   1   -0.130817    0.346292    0.609204    11.00000    0.04285    0.03537 =
         0.03397    0.00245    0.00343   -0.00356
AFIX  43
H33   2   -0.155471    0.332471    0.569635    11.00000   -1.20000
AFIX   0
C34   1   -0.220147    0.383954    0.636183    11.00000    0.04035    0.04038 =
         0.03401   -0.00036    0.00625    0.00399
AFIX  43
H34   2   -0.305346    0.394504    0.615563    11.00000   -1.20000
AFIX   0
C35   1   -0.189262    0.407256    0.693221    11.00000    0.04477    0.03562 =
         0.04124    0.01033    0.01223    0.00342
C36   1   -0.064472    0.385547    0.720827    11.00000    0.05531    0.03433 =
         0.02965    0.00073    0.01050    0.01668
AFIX  43
H36   2   -0.038353    0.398896    0.760396    11.00000   -1.20000
AFIX   0
C37   1    0.365485    0.289384    0.867504    11.00000    0.04952    0.04345 =
         0.02424   -0.01143    0.00376    0.00644
C38   1    0.492356    0.332896    0.879123    11.00000    0.08759    0.30574 =
         0.04476   -0.02804   -0.00497   -0.09498
AFIX 137
H38A  2    0.516575    0.343664    0.920485    11.00000   -1.20000
H38B  2    0.486433    0.387209    0.858293    11.00000   -1.20000
H38C  2    0.558604    0.296812    0.866335    11.00000   -1.20000
AFIX   0
C39   1    0.383000    0.195824    0.890320    11.00000    0.16558    0.08364 =
         0.05067    0.00757   -0.00619    0.02030
AFIX 137
H39A  2    0.410443    0.196524    0.932174    11.00000   -1.20000
H39B  2    0.449433    0.167049    0.872530    11.00000   -1.20000
H39C  2    0.300108    0.165217    0.880566    11.00000   -1.20000
AFIX   0
C40   1    0.272813    0.328822    0.901161    11.00000    0.09704    0.13969 =
         0.04362   -0.01416    0.00186    0.02573
AFIX 137
H40A  2    0.259470    0.388865    0.890177    11.00000   -1.20000
H40B  2    0.308613    0.324987    0.942298    11.00000   -1.20000
H40C  2    0.189313    0.298591    0.893177    11.00000   -1.20000
AFIX   0
C41   1   -0.283545    0.453503    0.725250    11.00000    0.04117    0.04488 =
         0.03944   -0.00212    0.00736    0.02042
C42   1   -0.289998    0.409478    0.780789    11.00000    0.12910    0.19461 =
         0.07122    0.01130    0.05095    0.06994
AFIX 137
H42A  2   -0.295967    0.347734    0.774431    11.00000   -1.20000
H42B  2   -0.366922    0.429247    0.795683    11.00000   -1.20000
H42C  2   -0.211338    0.422571    0.808688    11.00000   -1.20000
AFIX   0
C43   1   -0.408033    0.468640    0.689509    11.00000    0.12842    0.37382 =
         0.09919   -0.08228   -0.00195    0.16555
AFIX 137
H43A  2   -0.449611    0.413956    0.677523    11.00000   -1.20000
H43B  2   -0.395643    0.501194    0.655442    11.00000   -1.20000
H43C  2   -0.463618    0.501080    0.711224    11.00000   -1.20000
AFIX   0
C44   1   -0.223218    0.539411    0.745222    11.00000    0.10409    0.09456 =
         0.13986   -0.03475    0.01498    0.03529
AFIX 137
H44A  2   -0.277496    0.567812    0.769525    11.00000   -1.20000
H44B  2   -0.217852    0.575160    0.711670    11.00000   -1.20000
H44C  2   -0.135567    0.530427    0.767296    11.00000   -1.20000
AFIX   0
HKLF 4

REM  EZCAH9
REM R1 =  0.0537 for    4711 Fo > 4sig(Fo)  and  0.0959 for all    6983 data
REM    511 parameters refined using      0 restraints

END

WGHT      0.0691      0.0000

REM Highest difference peak  2.302,  deepest hole -0.949,  1-sigma level  0.176
Q1    1   0.0971  0.2785  0.6352  11.00000  0.05    2.30
Q2    1   0.1941  0.2798  0.5580  11.00000  0.05    2.28
Q3    1   0.0906  0.3068  0.5617  11.00000  0.05    2.19
Q4    1   0.2008  0.3049  0.6298  11.00000  0.05    2.18
Q5    1   0.0978  0.2499  0.5637  11.00000  0.05    2.08
Q6    1   0.1890  0.2496  0.6279  11.00000  0.05    2.07
Q7    1   0.2382  0.3187  0.5970  11.00000  0.05    0.95
Q8    1   0.3550  0.7208  0.8128  11.00000  0.05    0.95
Q9    1   0.0421  0.2222  0.6000  11.00000  0.05    0.90
Q10   1   0.2636  0.2496  0.9008  11.00000  0.05    0.90
;

_shelx_res_checksum              91443

_shelx_hkl_file                  
;
   0  -1   1    2.86    1.60
   0   1   1    3.66    0.79
   0   1  -1    3.75    0.79
   0  -1   1    4.81    0.82
   0   1   1    4.33    1.22
   0  -1  -1    2.04    1.71
   0   1  -1    3.54    0.83
   0   0  -2    6.09    2.02
   0   0   2    6.97    1.56
   0   0   2    5.53    1.77
   0   0  -2    5.16    1.57
   1   0   0  171.42    8.74
  -1   0   0  159.59    7.90
  -1   0   0  149.70    7.46
   1   0   0  151.74    7.58
   1   0   0  188.71    9.89
   1   0  -1   -0.35    1.14
  -1   0   1    0.59    0.98
  -1   0   1    0.29    4.53
   1   0  -1    1.03    0.97
  -1   0   1    0.51    1.19
   1   0  -1    5.71    3.29
   0  -1  -2  361.98   17.57
   0   1   2  365.35   17.35
   0  -1   2  375.22   17.89
   0   1  -2  359.48   17.17
   1   0   1    2.84    2.14
  -1   0  -1    0.21    2.52
  -1   0  -1    0.97    2.02
   1   0   1    0.23    3.04
   1   0   1    0.23    2.19
  -1   0  -1    0.30    2.54
   1   1   0  151.53    7.47
   1  -1   0  146.99    7.23
   1   1   0  197.54    9.93
  -1  -1   0  190.02   10.02
  -1  -1   1  124.60    7.59
  -1   1   1   94.57    4.91
   1  -1  -1   98.88    5.02
   1   1  -1  100.12    5.04
   1   1  -1  111.87    6.57
  -1  -1   1   93.29    4.67
   1  -1  -1  125.09    7.76
  -1  -1   1  129.24    6.70
   0  -2   0  296.93   14.36
   0  -2   0  272.53   12.99
   0  -2   0  270.03   12.81
   0   2   0  271.78   12.92
   0   2   0  263.29   12.76
   0   2   0  288.44   13.87
   0   0   3    1.92    1.97
   0   0   3   -0.17    2.36
   0   0  -3    2.67    2.72
   0   0  -3   -0.42    2.13
   1  -1   1    1.91    2.91
   1   1   1    1.15    2.12
   1   1   1    1.13    2.04
   1   1   1    0.01    2.89
  -1  -1  -1   -0.78    1.43
  -1  -1  -1   -1.23    3.12
  -1  -1  -1    0.86    3.47
  -1   1  -1    4.16    2.02
  -1   1  -1    4.42    4.64
   1  -1   1    1.29    1.68
   1   1  -2    0.48    3.87
  -1  -1   2    1.94    0.95
  -1  -1   2    1.64    0.94
  -1   1   2    3.48    2.16
   1   1  -2    0.94    1.15
   1  -1  -2    2.09    1.41
  -1   1   2    1.90    1.45
  -1  -1   2    5.80    5.58
   0  -2   1    0.47    1.08
   0   2   1    2.34    1.65
   0  -2  -1   -0.70    2.53
   0  -2   1   -0.45    1.91
   0   2  -1   -0.01    1.21
   0   2   1   -0.10    1.01
   0  -2  -1    0.96    1.39
   0  -2  -1    0.96    0.90
   0   2  -1   -0.40    1.18
   0  -2   1    1.72    1.16
   0   2   1    0.14    1.71
  -1   0  -2   18.58    3.45
   1   0   2   15.91    2.26
   1   0   2   17.62    2.22
  -1   0  -2   17.10    2.36
   1   0   2   20.27    4.27
   0   1   3   -1.01    2.14
   0  -1   3    0.40    4.04
   0  -1   3   -0.62    2.05
   0   1   3   -0.90    1.80
   0  -1  -3    0.93    1.67
   0   1  -3   -0.48    1.47
   0   1   3   -0.17    1.98
   0  -1  -3   -0.79    2.66
   0  -1   3    0.29    1.11
  -1   0   3   -0.10    0.59
   1   0  -3    1.04    2.98
  -1   0   3   -1.99    2.94
  -1   0   3    0.36    1.06
   0   2   2   39.02    3.09
   0  -2   2   39.19    3.13
   0   2   2   35.79    2.79
   0   2   2   41.32    3.40
   0  -2   2   44.79    4.22
   0  -2   2   36.71    2.76
   0   2  -2   34.03    2.57
   0  -2  -2   36.97    2.90
   0  -2  -2   37.29    3.10
   1   1   2  315.30   15.08
  -1  -1  -2  334.81   16.40
  -1   1  -2  307.52   14.83
   1   1   2  389.54   18.77
  -1  -1  -2  328.37   15.74
   1  -2   0   50.59    4.49
  -1   2   0   39.45    3.32
  -1  -2   0   44.76    3.38
   1   2   0   38.44    2.92
   1   2   0   47.25    4.01
   1  -2   0   44.50    3.41
  -1   2   0   42.38    3.27
  -1  -2   0   45.72    3.85
   1  -2   0   44.62    3.42
   1  -2   0   42.10    3.42
  -1  -1   3    0.16    0.56
   1  -1  -3    1.98    1.47
  -1   1   3    0.31    1.59
  -1  -1   3    0.49    0.92
  -1   1   3    0.31    0.86
   1   1  -3    1.16    3.13
  -1  -1   3   -0.18    2.72
  -1   1   3    1.63    1.80
   1  -1  -3    1.04    1.75
  -1   2   1    6.93    0.97
   1   2  -1    9.27    2.01
   1  -2  -1   10.45    2.99
   1  -2  -1    6.71    0.88
   1  -2  -1    6.74    0.88
  -1  -2   1    6.98    0.77
  -1  -2   1    7.59    1.93
   1   2  -1    6.41    0.70
  -1   2   1    6.39    1.22
  -1  -2  -1   48.67    3.68
  -1  -2  -1   45.90    3.74
   1   2   1   50.72    4.19
   1  -2   1   58.84    4.78
  -1   2  -1   47.79    3.67
   1  -2   1   45.94    3.51
   1   2   1   40.22    3.15
  -1   2  -1   43.10    3.29
   1  -2   1   46.04    3.52
   1   2   1   50.73    4.04
   1  -2   1   48.64    3.65
   1   2   1   50.59    4.03
   1   2   1   46.65    3.52
   0   0   4   81.13    4.85
   0   0   4   77.06    5.05
   1  -2  -2  105.59    5.20
  -1  -2   2  105.02    5.09
  -1   2   2  106.01    5.22
  -1   2   2  128.86    6.55
  -1  -2   2  128.75    6.81
   1   2  -2  100.80    4.90
  -1   2   2  102.55    5.05
   1  -2  -2  129.31    6.57
  -1  -2   2   96.97    4.84
   1   0   3   -0.20    1.86
  -1   0  -3   -1.04    2.10
   1   0   3    0.31    1.77
  -1   0  -3   -0.10    1.91
   1   0   3    0.37    1.71
   0   2   3   12.50    1.42
   0  -2  -3   12.03    1.45
   0  -2   3   11.34    1.16
   0   2  -3   11.29    1.20
   0  -2  -3   12.03    1.45
   0  -2  -3   12.78    1.84
   0   2   3   14.75    1.87
   0  -2   3   11.13    3.22
   0  -2   3   13.42    1.84
   0   2   3   15.38    1.97
  -1   0   4   68.20    5.13
   0   1   4   46.46    3.56
   0  -1  -4   52.88    4.04
   0   1   4   71.37    4.52
   0   1  -4   44.46    3.39
   0   1   4   58.61    4.57
   0  -1   4   56.00    4.14
   0  -1  -4   53.48    4.26
   0  -1   4   69.28    5.92
   1   1   3    3.86    1.45
   1   1   3    2.71    1.23
  -1  -1  -3    3.63    1.48
   1  -1   3    2.80    2.88
  -1   1  -3    3.74    1.70
   1   1   3    5.52    1.88
  -1  -1  -3    5.32    1.86
   1  -1   3    3.73    1.29
   1  -1   3    2.44    1.46
  -1  -2  -2   42.17    3.42
   1   2   2   38.37    3.07
   1   2   2   50.27    4.18
   1  -2   2   40.90    3.19
  -1   2  -2   40.49    3.16
   1  -2   2   41.37    3.16
  -1  -2  -2   42.75    3.31
   1   2   2   44.56    3.66
   1   2   2   41.29    3.16
  -1   2  -2   38.94    3.09
   0   3   0   -0.23    0.62
   0  -3   0   -0.08    0.60
   0  -3   0   -0.60    0.79
   0  -3   0   -0.16    1.20
  -2   0   1   -1.09    1.23
  -2   0   1   -1.08    2.60
   2   0  -1    0.64    2.93
  -2   0   1    0.11    1.15
  -1   1   4   92.46    4.59
   1  -1  -4  106.33    6.86
  -1  -1   4   94.83    4.73
  -1  -1   4   94.83    4.73
  -1   1   4   88.70    4.32
  -1  -1   4   92.06    4.63
  -2   0   0   97.17    5.02
  -2   0   0  106.17    5.57
   2   0   0   90.69    4.79
   2   0   0   85.96    4.44
   2   0   0  105.15    6.37
  -1  -2   3    0.56    0.65
   1   2  -3    1.32    0.63
  -1   2   3    0.52    0.61
  -1  -2   3    0.55    0.50
  -1   2   3    0.29    1.54
   1  -2  -3    0.61    0.78
  -1  -2   3    0.26    2.19
   1  -2  -3    1.17    1.56
  -1   2   3    1.05    0.81
   0  -3  -1   20.86    1.97
   0   3  -1   20.78    1.85
   0  -3   1   20.92    1.94
   0   3   1   20.96    1.94
   0  -3   1   21.09    1.86
   0   3   1   20.99    1.85
   0  -3   1   23.02    3.25
   0  -3  -1   21.35    2.26
   0   3   1   22.79    2.43
  -2   0   2  704.26    4.30
  -2   1   1   34.00    2.74
   2  -1  -1   41.64    4.63
  -2  -1   1   37.37    4.21
  -2  -1   1   40.41    3.99
   2   1  -1   36.67    4.06
   2  -1  -1   32.15    2.58
  -2  -1   1   32.57    2.66
  -2   1   1   33.46    3.30
   2   1  -1   27.93    2.51
  -2  -1   0  171.55    8.62
  -2  -1   0  129.08    6.44
   2  -1   0  177.15   11.06
  -2   1   0  138.45    6.84
   2  -1   0  137.88    6.75
   2   1   0  133.52    6.58
  -2   1   0  154.07    8.27
   2   1   0  151.88    8.51
   2   1   0  151.88    8.51
  -2  -1   0  151.33    8.01
  -2   0  -1    0.65    1.67
   2   0   1   -0.16    1.39
   2   0   1    0.66    1.27
  -2   0  -1   -1.14    1.50
   2   0   1   -4.79    2.64
   2   1  -2   90.10    5.69
   2  -1  -2   86.20    9.23
  -2  -1   2   85.38    5.54
  -2   1   2   67.73    5.76
  -2  -1   2   66.56    5.34
  -2   1   2   67.87    5.04
  -2  -1   2   65.33    4.87
   2   1  -2   90.83    5.73
   0  -3   2   16.76    1.56
   0   3   2   16.04    1.50
   0  -3  -2   17.23    2.02
   0   3  -2   15.82    1.49
   0   3   2   18.11    2.07
   0  -3   2   20.16    3.30
   0  -3   2   16.81    2.09
   0   3   2   15.30    1.57
   0  -3  -2   16.44    1.65
   0   2  -4   95.91    4.80
   0  -2  -4  104.64    5.22
   0  -2   4   99.28    4.84
   0  -2   4  114.51    5.96
   0   2   4   95.27    4.78
   0  -2  -4  106.79    5.62
   0   2   4  112.12    5.72
   0  -2  -4  104.64    5.22
   0   2   4  110.45    5.70
  -2   0   3   -0.85    1.74
   2   0  -3   -3.00    3.06
  -2   0   3    0.92    3.15
  -2   0   3    0.23    1.63
  -1  -3   0  283.12   13.98
   1   3   0  313.13   15.10
  -1   3   0  284.18   13.71
   1   3   0  270.29   12.86
  -1  -3   0  298.52   14.18
   1  -3   0  305.90   14.56
  -1  -3   0  260.98   12.50
  -1   3   0  272.99   12.98
   1  -3   0  304.64   14.93
   0   0   5   -2.79    1.86
   0   0   5    0.38    2.64
   0   0   5   -1.42    0.81
   0   0   5   -0.25    1.52
  -1  -3   1  243.41   11.73
   1   3  -1  279.45   13.61
   1  -3  -1  295.36   14.24
   1   3  -1  248.54   11.98
  -1  -3   1  272.38   13.35
  -1  -3   1  254.35   12.09
   1  -3  -1  270.50   12.89
  -1   3   1  257.15   12.32
  -1   3   1  243.84   11.60
  -1   2  -3    6.87    0.94
   1   2   3    6.72    0.99
   1  -2   3    8.12    1.02
  -1  -2  -3    7.46    1.32
   1   2   3    8.10    1.34
   1   2   3    8.10    1.34
   1   2   3   11.20    1.97
   1  -2   3    6.39    1.09
   1  -2   3    6.39    1.09
   1   2   3    6.23    1.00
   2   1   1    3.16    2.29
   2   1   1    3.16    2.29
   2  -1   1   10.03    4.92
   2  -1   1    5.45    1.12
  -2   1  -1    6.05    1.37
  -2  -1  -1    5.49    1.29
   2   1   1    4.87    1.05
   2  -1   1    6.43    1.86
  -2   1  -1    6.75    2.29
  -2  -1  -1    6.36    2.01
  -1   0   5   -0.99    1.62
  -1   0   5   -0.86    0.79
  -1   0   5    1.01    3.36
  -1   0   5    2.42    2.00
  -1   1  -4   91.71    5.14
   1  -1   4   92.05    4.81
   1   1   4   94.82    4.92
   1  -1   4  102.62    5.59
   1   1   4  106.55    5.47
  -1  -1  -4  115.33    6.17
   1   3   1    0.02    1.41
  -1  -3  -1    0.45    1.29
  -1   3  -1    0.35    0.92
  -1  -3  -1    0.41    0.89
   1  -3   1    0.03    0.63
  -1   3  -1    0.43    0.74
  -1  -3  -1    0.09    0.92
   1  -3   1   -1.02    0.86
   1   3   1    0.16    0.73
   1  -3   1   -0.09    2.27
  -1  -2   4    7.82    2.57
   1   2  -4    3.81    1.31
  -1  -2   4    4.53    0.60
  -1   2   4    5.84    0.86
   1  -2  -4    4.86    0.85
   1  -2  -4    4.86    0.85
  -1   2   4    4.61    1.53
  -1  -2   4    4.26    0.66
  -1   2   4    4.44    0.53
  -1  -2   4    4.53    0.60
   1  -2  -4    4.85    1.51
   2  -1  -3    3.81    3.09
  -2   1   3    0.69    2.01
  -2  -1   3    0.37    0.89
   2   1  -3    4.96    1.23
  -2   1   3    2.34    0.85
  -2  -1   3    1.42    3.07
   2   1  -3    1.94    3.17
  -2   1   3    1.53    3.50
  -2  -1   3   -0.29    1.57
   0   1   5    0.39    0.87
   0  -1   5    0.71    0.72
   0   1   5   -2.88    3.25
   0  -1   5   -1.80    1.87
   0   1   5   -1.27    1.51
  -1  -3   2  169.00    8.09
   1   3  -2  156.96    7.67
  -1   3   2  155.43    7.53
  -1  -3   2  166.29    8.30
   1  -3  -2  172.12    8.29
   1  -3  -2  196.44    9.70
  -1   3   2  163.98    7.91
   2   0   2   54.07    4.28
   2   0   2   52.04    4.17
   2   0   2   47.65    4.35
  -2   0  -2   64.23    5.19
  -2   0  -2   59.50    4.75
   2   0   2   52.04    4.17
  -1   1   5    3.59    0.86
  -1  -1   5    3.63    1.27
   1  -1  -5    4.69    1.87
  -1  -1   5    5.01    3.08
  -1  -1   5    2.71    0.61
  -1   1   5    3.89    1.83
  -1   1   5    2.78    0.58
   2   2  -1   39.45    3.01
   2  -2  -1   42.34    3.25
  -2  -2   1   45.78    3.49
  -2  -2   1   59.02    5.83
  -2  -2   1   46.50    4.17
  -2   2   1   44.79    3.46
   2   2  -1   47.09    4.54
   0  -3   3   -1.60    3.12
   0   3  -3    0.16    0.59
   0  -3   3   -0.52    0.64
   0   3  -3    4.84    3.17
   0  -3   3    1.12    1.42
   0  -3  -3    0.03    1.19
   0   3   3    0.31    0.80
   0   3   3    0.38    1.38
   0   3   3    0.16    0.68
   0  -3  -3   -0.50    0.92
  -2  -2   0    7.90    1.96
  -2  -2   0    6.22    1.01
   2   2   0    5.10    0.96
  -2  -2   0    7.82    2.12
   2   2   0    5.98    2.33
   2  -2   0    4.79    1.00
   2  -2   0    4.01    3.35
  -2   2   0    5.64    0.97
   2  -2   0    4.01    3.35
  -2   1  -2    0.57    2.40
   2   1   2    0.59    1.96
   2   1   2    0.71    1.93
   2  -1   2   -0.31    1.69
  -2   1  -2    0.19    1.43
  -2  -1  -2    0.30    1.80
   2  -1   2    0.11    1.16
  -2   1  -2   10.05    4.03
   2  -1   2    1.58    4.15
   2   1   2    0.14    1.17
  -2  -1  -2    0.18    1.25
  -2  -2   2  390.58    6.15
   2   2  -2  348.77   19.25
   2   0  -4   24.23    4.37
  -2   0   4   29.84    4.21
  -2   0   4   22.17    2.44
  -2   0   4   22.17    2.44
  -2   0   4   20.15    2.27
   1  -3   2    7.86    1.78
   1  -3   2    5.21    0.76
  -1   3  -2    6.72    0.79
   1  -3   2    6.15    0.96
   1  -3   2    7.86    1.78
  -1  -3  -2    5.54    1.26
   1   3   2    6.15    0.80
  -1  -3  -2    5.93    1.03
   1   3   2    4.78    0.98
   1   3   2    5.34    1.56
   1  -3  -3   35.37    2.72
  -1   3   3   36.21    2.82
   1   3  -3   36.81    2.77
   1  -3  -3   40.44    3.35
  -1  -3   3   35.74    2.81
  -1  -3   3   35.92    2.71
   1   3  -3   32.10    2.59
  -1  -3   3   39.94    3.77
  -1   3   3   32.65    2.56
  -1   3   3   42.87    3.54
   1  -3  -3   35.90    2.77
   2  -2   1   36.38    2.89
   2  -2   1   28.53    6.61
  -2   2  -1   51.83    6.97
  -2   2  -1   36.94    2.94
  -2  -2  -1   45.18    3.94
   2   2   1   43.12    3.87
  -2  -2  -1   34.23    3.23
  -2  -2  -1   39.53    3.12
   2   2   1   35.52    2.78
   2  -1  -4    3.12    2.97
   2   1  -4    3.14    3.14
  -2  -1   4    3.59    2.74
  -2   1   4    1.64    1.37
  -2  -1   4    2.56    0.77
   2  -1  -4    3.74    1.20
  -2   1   4    3.58    0.85
   2   1  -4    5.87    1.11
  -2  -1   4    2.76    1.32
  -2   1   4    7.48    3.66
  -1  -2  -4   33.59    2.81
   1   2   4   44.70    3.59
   1  -2   4   44.32    3.51
  -1   2  -4   43.52    3.37
   1   2   4   38.84    3.07
   1  -2   4   46.00    3.48
   1   2   4   45.53    3.51
  -2   2   3  100.55    5.03
   2  -2  -3  126.33    7.33
  -2  -2   3  106.83    5.26
  -2  -2   3  121.51    6.80
   2   2  -3  135.78    7.86
  -2   2   3  150.51   11.39
   0  -2   5   40.99    3.08
   0   2   5   45.60    3.69
   0  -2  -5   41.62    3.46
   0  -2   5   43.57    3.46
   0   2  -5   42.33    3.85
   0  -2   5   64.70    6.86
   0  -2  -5   37.77    2.98
   0   2   5   35.58    2.81
   0  -2  -5   47.87    4.21
   0   2   5   40.58    3.54
  -1   0  -5    2.26    1.74
   1   0   5    1.21    1.77
   1   0   5   -1.79    1.21
   1   0   5   -0.62    2.07
   2   0   3   -0.61    1.41
   2   0   3   -1.84    1.96
  -2   0  -3    3.33    1.76
   2   0   3   -1.00    1.66
  -2   0  -3    0.30    1.91
   1   2  -5    2.79    1.72
  -1   2   5    4.71    1.65
   1  -2  -5    5.12    1.60
  -1  -2   5    6.53    2.57
  -1  -2   5    4.46    1.49
  -1   2   5    4.93    0.88
  -1  -2   5    4.54    0.68
  -1   2   5    4.19    0.58
   0  -4   0   92.71    4.80
   0  -4   0   87.46    4.38
   0   4   0   85.34    4.19
   0  -4   0   87.46    4.38
   0  -3   4  101.29    5.03
   0  -3  -4  106.57    5.55
   0  -3   4  102.92    5.01
   0  -3  -4  102.97    5.13
   0   3   4  101.79    5.07
   0   3  -4   95.11    4.69
   0  -3  -4  103.26    5.11
   0   3   4  114.67    5.85
   0   3  -4  104.11    5.22
   0  -3   4  129.96    7.52
   0   3   4  106.55    5.22
   0   0   6  663.98   14.63
   0  -4   1  109.35    5.37
   0  -4   1  109.35    5.37
   0   4   1  107.05    5.21
   0   4  -1   99.50    4.85
   0  -4   1  109.35    5.37
   0  -4  -1  106.84    5.26
   0  -4   1  115.36    5.84
   0  -4   1  100.17    4.86
   0  -4  -1  108.12    5.51
   1   1   5    3.94    1.31
   1   1   5    4.29    2.05
   1  -1   5    3.98    1.65
  -1   1  -5    2.27    1.99
   1  -1   5    3.08    2.73
   1   1   5    4.33    1.50
   1  -1   5    2.53    0.94
   1  -1   5    0.97    1.62
  -1  -1  -5    3.74    1.68
   1  -3   3    6.39    1.27
   1   3   3    4.51    0.97
  -1  -3  -3    5.77    1.29
   1   3   3    4.62    1.41
  -1  -3  -3    4.01    1.06
   1  -3   3    5.24    0.91
  -1   3  -3    5.42    0.90
   1  -3   3    5.70    0.79
   1   3   3    5.60    0.89
  -1   0   6  157.49    7.64
   1   0  -6  159.64    7.78
   1   0  -6  156.96    7.85
  -1   0   6  165.83    8.00
  -2   1  -3   13.85    2.73
   2  -1   3   10.34    2.12
  -2  -1  -3   13.46    1.93
   2   1   3    8.58    1.79
   2  -1   3    8.47    2.95
   2  -1   3    9.13    1.35
   2   1   3   10.70    1.49
  -2  -1  -3   11.23    2.15
   2   1   3   10.03    2.22
  -2   1  -3    8.61    1.71
  -2   1  -3    8.37    3.22
  -2   2  -2  194.32    9.51
   2  -2   2  137.96   21.45
  -2   2  -2  174.55   13.73
   2  -2   2  191.67   15.39
   2  -2   2  160.01    7.80
   2  -2   2  188.49    9.13
   2   2   2  200.24    9.93
  -2  -2  -2  157.24    8.29
  -2  -2  -2  188.51    9.26
   2   2   2  177.50    8.62
   2   0  -5   -0.37    0.74
  -2   0   5    0.82    1.23
  -2   0   5    0.94    3.10
   2   0  -5    2.19    2.73
  -2   0   5    0.53    0.68
   2   0  -5   -0.79    1.09
   1   3  -4   20.78    1.83
  -1  -3   4   28.32    3.28
   1  -3  -4   21.90    2.01
  -1  -3   4   23.73    2.07
  -1  -3   4   19.64    1.80
  -1   3   4   23.47    2.13
  -1   3   4   27.24    2.81
   1   3  -4   22.89    2.16
   1  -3  -4   22.43    2.47
   1  -3  -4   23.35    2.14
  -1   3   4   22.48    2.07
   0   1   6   18.84    2.24
   0  -1   6   15.38    1.51
   0  -1  -6   21.38    3.06
   0  -1   6   25.69    4.18
   0   1   6   18.20    2.53
   0  -1   6   15.77    2.33
   0  -1   6   17.73    2.21
   0   1   6   13.46    1.47
   0   1   6   16.03    1.98
  -1   1   6   -0.23    0.79
   1  -1  -6    1.61    1.70
  -1   1   6    1.03    0.81
  -1  -1   6    1.37    3.11
  -1   1   6    0.80    3.17
  -1  -1   6   -0.21    1.48
  -1   1   6   -1.35    1.64
  -1  -1   6    0.12    0.55
  -2   2   4  331.89   16.80
  -2  -2   4  332.86   16.09
  -2  -2   4  338.91   17.14
   0   4   2   65.32    4.76
   0  -4   2   68.05    4.95
   0   4   2   63.42    4.70
   0   4  -2   65.56    4.78
   0  -4  -2   68.34    5.04
   0   4  -2   77.44    4.27
   0  -4   2   72.01    3.66
   0  -4   2   71.90    3.88
   0   4   2   65.20    4.97
   0  -4  -2   72.93    3.93
  -2   3   1   33.37    2.66
  -2  -3   1   35.51    3.38
   2   3  -1   31.16    2.69
   2  -3  -1   32.61    2.60
   2   3  -1   39.72    3.84
  -2  -3   1   33.47    2.65
   2   3  -1   43.98    3.78
  -2   1   5   12.40    1.59
  -2  -1   5   13.38    1.64
   2   1  -5   12.21    1.18
   2   1  -5   24.69    4.00
   2  -1  -5   12.46    1.33
  -2  -1   5   13.98    1.41
  -2  -1   5   23.80    3.58
  -2   1   5   13.72    1.43
  -2   1   5   28.08    4.05
   2   1  -5   15.10    1.62
  -1   4   0    1.02    1.33
   1  -4   0    0.70    0.76
   1   4   0    1.44    0.65
  -1  -4   0    1.57    1.35
  -1  -4   0    0.68    0.93
  -1   4   0    1.79    0.67
  -1  -4   0    0.55    0.73
   1  -4   0    0.84    1.31
  -1  -4   0    0.68    0.93
   2  -3   0   14.80    1.58
  -2  -3   0   18.05    2.40
  -2  -3   0   14.40    1.51
  -2   3   0   14.51    1.56
  -2   3   0   19.66    3.64
   2   3   0   14.64    2.52
  -2  -3   0   14.53    2.22
  -2   3   0   17.13    2.14
   2   3   0   14.35    1.44
  -1  -4   1    0.02    0.57
  -1  -4   1   -0.62    0.88
  -1   4   1    0.76    0.78
   1   4  -1    0.37    0.72
  -1  -4   1   -0.13    1.55
   1  -4  -1   -0.45    1.29
  -1   4   1    0.27    0.57
   1   4  -1    0.21    0.60
   1  -4  -1   -0.24    0.82
  -1  -4   1   -0.62    0.88
  -2  -3   2   26.90    3.21
   2  -3  -2   39.74    3.52
   2   3  -2   34.57    4.03
   2   3  -2   30.59    3.64
  -2   3   2   27.09    2.45
  -2  -3   2   27.83    2.46
   2   3  -2   26.00    2.27
   2  -3  -2   28.37    2.50
   2  -3  -2   28.29    2.54
  -1   4  -1  104.19    5.30
   1  -4   1  105.40    5.39
  -1  -4  -1   99.81    4.98
  -1   4  -1   86.08    4.28
   1  -4   1  101.52    5.03
   1  -4   1  105.40    5.39
   1   4   1   93.82    4.94
   1   4   1   91.01    4.49
  -1  -4  -1   94.79    4.92
   1   4  -2  174.70    8.40
  -1  -4   2  182.99    9.25
   1  -4  -2  188.38    9.38
  -1  -4   2  164.40    8.01
  -1   4   2  170.44    8.29
   1  -4  -2  182.02    8.75
  -1   4   2  172.58    8.26
   1  -4  -2  170.09    8.12
  -1  -4   2  173.20    8.28
   1   4  -2  164.73    8.00
  -2   0  -4   64.90    4.97
   2   0   4   63.80    5.05
   2   0   4   85.98    4.81
   2   0   4   72.10    4.50
  -2   0  -4   88.43    5.86
   1  -2   5    9.41    0.95
   1   2   5    7.94    1.12
  -1   2  -5    8.04    0.99
   1  -2   5    8.69    2.80
   1  -2   5    9.11    1.35
   1   2   5    9.10    1.37
   1   2   5    7.03    1.03
   1   2   5   10.24    1.87
   1  -2   5    9.09    1.27
  -2   3  -1    2.17    2.55
  -2  -3  -1    0.93    0.99
   2  -3   1    0.46    0.88
  -2  -3  -1    3.69    1.61
  -2  -3  -1    0.43    1.82
  -2   3  -1    1.36    0.95
   2   3   1    0.17    1.85
   2   3   1    0.58    0.88
  -2  -2  -3   18.07    2.40
   2  -2   3   14.79    3.73
   2  -2   3   16.29    1.79
   2  -2   3   12.87    1.41
   2   2   3   15.10    1.65
   2  -2   3   28.55    3.76
  -2   2  -3   10.96    2.94
  -2  -2  -3   17.43    1.92
  -2   2  -3   18.13    2.03
   2   2   3   15.22    2.09
   2   2   3   21.16    2.75
   1  -3   4    0.56    0.95
   1  -3   4    0.56    0.95
   1   3   4   -0.05    0.86
   1  -3   4    1.05    0.67
   1   3   4    1.68    0.86
  -1   3  -4    0.94    0.82
   1  -3   4    0.56    0.76
  -1  -3  -4    1.76    1.27
   1   3   4    1.99    1.34
   1   3   4    0.71    1.59
   0  -4  -3  104.16    5.40
   0   4  -3  115.20    6.04
   0   4  -3  105.95    5.26
   0   4   3  108.53    5.51
   0  -4   3  101.51    4.94
   0   4  -3   96.73    4.73
   0   4   3  101.69    5.04
   0  -4   3  109.17    5.38
   0  -4   3  105.01    5.40
   0  -4  -3  104.26    5.17
   0   4   3  100.01    4.88
   0  -4  -3  103.12    5.05
  -2   3   3   19.69    1.89
   2  -3  -3   20.84    1.97
   2  -3  -3   27.88    2.99
  -2  -3   3   24.12    3.09
  -2  -3   3   20.25    1.87
   2  -3  -3   25.07    2.48
   2   3  -3   20.88    1.88
   0   3  -5   37.77    2.87
   0   3   5   41.72    3.16
   0   3   5   44.56    3.59
   0  -3   5   40.95    3.15
   0  -3   5   42.65    5.07
   0  -3  -5   40.84    3.17
   0  -3  -5   40.31    3.36
   0   3   5   38.41    2.98
   0  -3   5   40.17    3.01
   0   3  -5   46.22    3.69
   0  -3  -5   41.35    3.18
   0  -2  -6   58.91    4.43
   0   2   6   63.60    4.74
   0  -2   6   68.07    5.21
   0   2  -6   67.72    5.42
   0   2   6   68.91    5.27
   0  -2   6   64.09    4.68
   0  -2  -6   84.89    4.61
   0   2   6   65.47    4.88
  -3   0   1   -0.75    1.26
   3   0  -1   -2.58    2.78
  -3   0   1    0.32    1.19
   2   1   4   36.27    3.59
  -2   1  -4   28.88    3.33
   2  -1   4   35.33    3.03
   2   1   4   32.61    2.79
  -2  -1  -4   37.57    3.35
   2  -1   4   39.63    3.72
  -2   1  -4   39.69    4.33
  -2   1  -4   22.98    3.05
   2   1   4   31.04    3.13
   2  -1   4   25.31    3.85
  -2  -1  -4   37.35    3.51
  -1  -2   6   52.51    3.86
  -1  -2   6   51.70    4.83
   1  -2  -6   51.74    4.48
  -1   2   6   59.91    4.83
  -1  -2   6   74.05    4.92
  -1  -2   6   74.18    4.87
  -1   2   6   53.06    4.01
  -1  -2   6   74.18    4.87
  -1   2   6   52.10    3.91
  -3   0   2   12.91    1.63
   3   0  -2    8.90    3.19
  -3   0   2   12.56    1.65
  -1   0  -6   38.22    3.17
   1   0   6   53.22    4.64
   1   0   6   51.58    4.62
   1   0   6   39.38    3.17
   1   0   6   39.38    3.17
   1  -4   2   41.31    3.08
  -1   4  -2   40.37    3.05
   1  -4   2   49.38    4.32
  -1  -4  -2   46.76    3.69
   1   4   2   44.18    3.30
   1   4   2   48.21    3.83
  -1  -4  -2   43.19    3.33
   1  -4   2   46.75    3.54
  -1   4  -2   46.37    4.10
  -1  -3   5    0.39    0.61
   1  -3  -5    0.34    1.35
  -1   3   5    0.61    0.81
   1   3  -5    0.48    1.48
   1  -3  -5   -0.44    0.72
  -1  -3   5    0.67    0.80
  -1   3   5    0.23    0.76
  -1   3   5   -1.41    1.53
   1   3  -5   -1.35    2.63
   1   3  -5   -1.35    2.63
  -1  -3   5    0.82    2.14
  -3   0   0   30.48    3.02
  -3   0   0   26.98    2.85
   3   0   0   21.26    3.59
   2  -2  -5   14.00    1.44
  -2   2   5   31.61    4.50
  -2   2   5   22.81    2.68
  -2   2   5   17.71    1.71
  -2  -2   5   24.17    3.51
  -2  -2   5   19.74    1.78
  -2  -2   5   16.88    1.73
   1   4  -3   27.32    2.34
   1  -4  -3   27.58    2.35
   1  -4  -3   29.64    2.89
   1  -4  -3   27.07    2.40
  -1   4   3   26.59    2.35
   1   4  -3   25.67    2.54
  -1  -4   3   31.10    3.11
  -1  -4   3   23.65    2.41
  -1   4   3   27.01    2.31
  -1  -4   3   27.81    2.38
  -3   1   1   19.72    2.02
  -3  -1   1   18.66    1.98
  -3   1   1   18.92    2.46
  -3  -1   1   17.92    2.81
   3  -1  -1   16.48    3.44
   3   1  -1   17.98    2.98
  -3  -1   1   24.50    2.67
   2   0  -6    0.30    0.73
  -2   0   6   -0.04    0.64
  -2   0   6    1.90    1.04
   2   0  -6   -0.40    3.22
  -2   0   6    2.43    3.02
   2   0  -6    1.00    0.99
  -2  -3  -2   17.97    2.11
  -2   3  -2   23.53    2.80
  -2   3  -2   22.28    4.93
  -2   3  -2   17.74    1.77
   2  -3   2   16.98    1.68
   2   3   2   20.95    2.53
   2   3   2   17.75    1.76
  -2  -3  -2   18.90    1.92
  -2  -3  -2   22.97    2.64
  -3  -1   2  132.27    6.74
  -3  -1   2  117.79    5.99
  -3   1   2  120.71    6.00
   3   1  -2  111.15    5.57
   3  -1  -2  110.87   11.88
  -3   1   2  124.17    7.71
   3  -1  -2  101.67    5.89
   3   1  -2  123.47    8.80
   3   1  -2  111.15    5.57
  -3  -1   2  133.50    8.08
   1  -1   6  407.29    5.01
  -1  -1  -6  406.43    8.50
   1  -1   6  357.89   17.14
   1   1   6  357.97   17.28
   1   1   6  400.01    7.47
   1  -1   6  409.39   11.50
   3   0  -3    1.25    0.90
  -3   0   3   -0.98    1.11
  -3   0   3   -1.05    2.60
   3   0  -3   -2.76    2.78
  -3   0   3    0.04    0.86
   3   0  -3    0.79    0.82
  -3   1   0   28.09    3.12
   3  -1   0   23.77    3.89
   3  -1   0   20.68    2.00
   3   1   0   25.28    3.58
   3   1   0   23.47    2.22
  -3   1   0   26.91    2.62
  -3  -1   0   26.87    2.63
  -3  -1   0   27.88    3.05
  -1   0   7    0.18    0.53
  -1   0   7   -0.41    0.69
   1   0  -7    0.34    0.92
   1   0  -7    0.34    0.92
   1   0  -7   -0.41    0.80
  -1   0   7   -0.17    1.79
  -1   0   7    3.94    3.19
   0   0   7   -1.23    1.79
   0   0   7   -1.86    1.35
   0   0  -7   -0.34    1.51
   0   0   7    1.26    2.24
   0   0   7    0.27    0.76
   2   1  -6   75.47    3.73
   2   1  -6   78.15    4.01
   2  -1  -6   76.30    3.84
   2  -1  -6   69.99    5.10
  -2   1   6   66.14    4.99
  -2   1   6   73.29    3.70
  -2  -1   6   76.88    3.95
  -2   1   6   98.22    5.92
  -2  -1   6   76.69    3.79
  -3   0  -1   -0.09    1.37
  -3   0  -1    2.78    1.76
   3   0   1   -0.05    1.16
   3   0   1   -1.51    2.58
   2   3  -4   47.09    3.59
   2  -3  -4   47.40    3.56
  -2  -3   4   52.00    3.84
   2  -3  -4   56.14    4.91
  -2  -3   4   61.52    5.17
  -2   3   4   47.86    3.61
   2  -3  -4   53.83    4.02
  -3   1   3    7.06    0.99
   3  -1  -3    5.55    3.10
  -3  -1   3    7.24    1.06
   3   1  -3    4.87    3.12
   3  -1  -3    6.03    1.07
  -3   1   3    6.76    1.45
  -3  -1   3   10.36    2.91
   3   1  -3    8.35    0.94
  -3  -1   3    7.11    1.22
   1  -1  -7   11.79    1.36
  -1  -1   7   10.89    1.27
  -1   1   7   11.08    1.23
  -1  -1   7   11.55    2.12
  -1   1   7   12.24    1.41
  -1   1   7   14.16    2.11
  -1  -1   7   12.38    1.19
  -1  -1   7   20.70    3.57
   1   1  -7   13.28    1.34
   0   4   4   24.25    2.53
   0  -4   4   24.40    2.64
   0   4  -4   26.12    3.19
   0  -4   4   24.47    2.24
   0  -4  -4   25.10    2.27
   0   4   4   23.57    2.07
   0  -4   4   23.94    2.20
   0  -4  -4   26.47    2.60
   0  -4  -4   24.38    2.26
   0   4  -4   20.33    1.83
   0   4   4   22.16    2.07
   0  -4   4   21.85    1.93
   0   4  -4   22.19    2.16
   0  -1   7   18.62    3.72
   0   1   7   12.96    1.92
   0  -1  -7   16.58    2.91
   0  -1   7   12.84    1.84
   0   1   7   13.76    1.85
   0  -1   7   11.65    2.22
   0   1   7   11.33    1.33
   0   1   7   13.89    2.23
   0   1  -7   12.11    2.05
   0  -1   7   11.96    1.25
   2  -2   4   22.49    3.47
  -2  -2  -4   31.05    3.29
   2   2   4   36.43    3.57
   2  -2   4   26.17    2.40
  -2   2  -4   27.22    2.86
   2  -2   4   25.60    2.40
   2  -2   4   38.92    4.24
   2   2   4   30.52    2.77
   2   2   4   26.82    2.77
  -2   2  -4   20.25    2.50
   1  -4   3   22.39    1.98
   1   4   3   22.18    2.01
  -1   4  -3   20.39    1.90
  -1  -4  -3   21.94    2.20
   1  -4   3   23.80    2.80
  -1  -4  -3   20.14    2.00
  -1   4  -3   23.15    2.66
   1  -4   3   20.97    1.98
   1   4   3   24.91    2.56
  -3   1  -1    1.50    2.00
   3  -1   1   -1.41    2.50
  -3  -1  -1    3.09    1.83
  -3   1  -1    3.40    1.46
   3  -1   1    0.46    1.05
   3   1   1    1.60    1.03
  -3   1  -1    0.69    2.14
   3  -1   1   -1.41    2.50
   3   1   1   -1.11    2.44
  -3  -1  -1   -0.29    1.28
  -3   0   4  166.46   11.90
   3   0  -4  125.79    6.25
   3   0  -4  136.24    6.67
  -3   0   4  132.11    6.52
  -3   0   4  136.05    6.83
   3   0  -4  147.68   12.28
  -1   4   4   -0.28    1.41
  -1  -4   4   -0.78    1.92
   1   4  -4    0.50    1.25
   1   4  -4    1.68    2.16
  -1  -4   4    0.39    0.54
   1  -4  -4    0.63    1.33
  -1   4   4    0.19    0.53
   1  -4  -4   -0.44    0.53
   1  -4  -4   -0.78    0.75
   1   4  -4    0.89    0.61
  -1   4   4   -0.14    0.78
  -1  -4   4   -0.78    1.92
  -1  -4   4    0.78    1.03
  -2   0  -5   -0.14    1.89
  -2   0  -5    0.85    1.92
  -2   0  -5    0.48    1.11
   2   0   5   -0.58    1.59
   2   0   5    1.03    1.73
   2   0   5   -0.42    1.42
  -3  -2   1   83.02    4.29
  -3  -2   1   91.25    5.32
  -3   2   1   79.10    4.07
   3  -2  -1   71.23   11.01
   3   2  -1   92.33    4.97
   3   2  -1   85.09    5.56
  -3   2   1   86.85    6.15
   3  -2  -1   74.35    3.80
   3   2  -1   92.33    4.97
  -1   3  -5   35.62    2.81
   1  -3   5   34.57    2.75
   1   3   5   36.32    2.83
   1  -3   5   37.63    2.86
  -1  -3  -5   36.81    2.93
   1   3   5   32.50    2.63
   1   3   5   45.98    3.86
   1   3   5   41.17    3.38
  -1  -3  -5   33.53    2.82
   1  -3   5   47.97    3.82
   2  -3   3   23.74    2.20
  -2   3  -3   17.69    3.45
   2   3   3   24.64    2.24
   2  -3   3   23.68    2.18
   2   3   3   26.06    2.80
  -2  -3  -3   22.80    2.37
  -2  -3  -3   29.87    3.16
  -3   2   2   12.06    1.40
   3   2  -2   15.02    1.86
   3   2  -2   15.02    1.86
   3   2  -2   15.02    1.86
   3  -2  -2    5.44    3.31
  -3  -2   2   16.95    2.25
  -3   2   2   15.83    2.55
   3  -2  -2   14.23    1.95
  -3  -2   2   15.56    2.71
  -3  -2   2   12.96    1.58
   3   2  -2   13.17    2.94
  -1  -2  -6    0.19    1.47
   1  -2   6    0.07    0.87
   1   2   6    0.48    0.96
   1  -2   6    0.39    1.32
   1   2   6   -0.23    1.01
   1  -2   6    0.25    1.51
  -1   2  -6    1.79    0.94
   1   2   6    0.04    1.30
   1   2   6   -0.61    1.80
  -3   0  -2   81.74    5.06
   3   0   2   74.13    5.27
   3   0   2   84.46    4.44
  -3   0  -2   70.58    2.94
   3   0   2   90.59    5.00
  -3  -1   4   38.86    3.08
   3  -1  -4   34.01    2.68
  -3   1   4   39.12    3.26
  -3   1   4   37.10    2.92
   3   1  -4   35.55    2.73
  -3   1   4   52.34    5.76
   3   1  -4   48.97    5.45
  -3  -1   4   38.49    3.05
   3   1  -4   34.68    2.70
   3  -1  -4   28.69    5.40
   3  -1  -4   36.21    2.81
  -3  -1   4   52.89    5.27
   0  -5   0    0.20    0.75
   0   5   0   -0.38    0.59
   0  -5   0    1.30    1.16
   3  -2   0   78.23    3.99
   3   2   0   75.50    3.86
  -3  -2   0   92.35    5.46
   3   2   0   93.72    5.12
   3  -2   0   54.90    8.95
  -3  -2   0   77.05    4.04
   3   2   0   75.24    4.92
  -3  -2   0   80.43    4.78
  -3   2   0   78.23    7.27
  -3   2   0   76.19    3.97
  -2   4   1   41.90    3.43
  -2   4   1   37.95    2.95
   2  -4  -1   47.87    3.90
  -2   4   1   34.70    2.69
   2   4  -1   36.01    2.72
   2   4  -1   47.12    3.89
   2   4  -1   45.25    4.02
   2  -4  -1   39.21    3.02
   2  -4  -1   39.88    3.00
  -2  -4   1   39.19    2.99
   2   4  -1   36.75    2.88
  -2  -4   1   41.96    3.71
  -2  -1  -5    0.95    1.25
  -2  -1  -5   -1.03    1.85
   2   1   5   -2.81    2.10
   2   1   5   -1.34    1.37
  -2   1  -5   -0.23    1.68
   2   1   5    1.22    1.17
  -2   1  -5    1.00    2.17
   2  -1   5   -0.42    1.57
   2  -1   5    2.76    2.78
  -2   1  -5   -1.74    2.70
   2  -1   5   -2.25    1.71
   2   4   0    6.39    0.80
  -2  -4   0    6.81    0.96
   2  -4   0    8.65    1.61
   2   4   0    7.82    1.57
  -2  -4   0    7.37    1.78
  -2   4   0    6.50    0.98
   2   4   0    8.74    1.98
  -2   4   0    6.68    0.88
   2   4   0    7.49    0.95
   2  -4   0    6.29    0.91
  -2   4   0    7.15    1.44
   0  -3   6   13.72    2.47
   0   3  -6   15.01    1.98
   0   3  -6   24.12    3.49
   0  -3   6   10.58    1.30
   0  -3   6   11.73    1.17
   0  -3  -6   14.63    1.87
   0   3   6   13.46    1.81
   0   3   6   11.30    1.31
   0   3   6   11.53    1.33
   0  -3  -6   10.75    1.30
   0  -3  -6   13.32    1.60
  -2  -2   6    3.05    0.69
  -2   2   6    6.92    1.84
   2   2  -6    3.00    0.55
  -2   2   6    3.21    0.72
  -2  -2   6    5.95    2.74
  -2  -2   6    3.14    0.70
   0  -5  -1   38.19    3.13
   0   5  -1   29.16    2.57
   0   5  -1   43.63    3.53
   0   5   1   38.47    2.88
   0  -5   1   39.37    3.19
   0   5  -1   36.04    2.71
   0  -5  -1   36.48    2.81
   0  -5   1   36.93    2.83
  -1   3   6   10.12    1.19
   1   3  -6   18.52    3.22
  -1  -3   6   11.37    1.16
  -1  -3   6   16.58    2.75
  -1   3   6   11.42    1.27
   1   3  -6   10.09    2.51
  -1  -3   6    8.69    1.04
  -1   3   6   10.48    1.76
   1  -3  -6   13.40    1.91
   2   4  -2   95.68    4.80
  -2  -4   2   97.99    5.47
   2  -4  -2  112.91    5.94
  -2   4   2  103.36    5.41
   2   4  -2  120.49    6.18
  -2   4   2   96.86    4.87
   2  -4  -2  101.12    4.94
   2  -4  -2  101.12    4.94
  -2   4   2   90.68    4.51
  -2  -4   2  104.27    5.10
   2   4  -2   94.41    4.64
   2  -4  -2  100.08    4.96
   3  -2  -3   52.96   13.03
  -3  -2   3   86.58    4.68
  -3   2   3   74.16    3.84
   3  -2  -3   75.24    4.22
   3   2  -3   69.54    5.20
  -3  -2   3   87.64    5.39
  -3  -2   3   74.47    3.81
   3   2  -3   83.13    5.83
   3   2  -3   71.06    1.69
  -3   2   3   77.02    5.26
   3   1   2   77.53    5.07
  -3   1  -2   66.94    5.82
  -3   1  -2   84.52    6.11
  -3   1  -2   93.19    4.98
   3  -1   2   79.58    4.96
   3  -1   2   83.17    4.31
  -3  -1  -2   96.78    5.14
   3  -1   2   67.00    6.63
   3   1   2   85.33    4.54
  -3  -1  -2  101.70    5.97
   1   2  -7   17.30    3.58
  -1   2   7   12.03    1.73
   1  -2  -7   11.47    1.84
  -1  -2   7   10.42    1.07
  -1   2   7   11.47    1.30
  -1  -2   7   12.13    2.70
  -1  -2   7    4.85    2.92
  -1   2   7   12.39    1.85
   1   2  -7    9.23    2.77
  -2   3   5    8.12    0.78
   2  -3  -5   11.50    2.79
  -2  -3   5    8.32    0.74
  -2  -3   5   11.08    2.66
   2  -3  -5   10.17    1.89
  -2   3   5    7.43    1.77
   0   2   7   11.05    1.74
   0   2  -7   10.38    2.04
   0   2   7   10.75    1.35
   0  -2   7   19.32    3.25
   0  -2  -7   14.46    2.22
   0  -2   7   14.31    2.17
   0  -2   7   10.37    1.08
   0   2   7    9.94    1.21
   0  -2   7   11.48    1.79
   2   4   1   14.85    2.05
  -2   4  -1   14.06    1.79
  -2   4  -1   11.94    1.35
   2  -4   1   16.90    2.15
  -2  -4  -1   13.22    1.51
   2   4   1   14.12    2.29
  -2   4  -1   14.06    1.79
  -2   4  -1   14.02    1.79
  -2   4  -1   12.43    1.45
  -2  -4  -1   13.22    1.89
   2   4   1   13.54    1.41
   2  -4   1   12.35    1.34
  -3   2  -1    6.81    1.18
  -3   2  -1    6.94    2.55
   3   2   1    5.11    0.97
  -3  -2  -1    5.19    1.07
  -3  -2  -1    6.86    1.76
   3  -2   1    2.53    2.60
   3  -2   1    5.35    0.92
  -3   2  -1    4.83    2.54
   3   2   1    4.75    2.22
   2   0  -7    0.17    0.75
  -2   0   7   -0.23    0.63
  -2   0   7   -1.69    3.37
  -2   0   7   -0.55    0.51
   2   0  -7   -0.54    0.54
   0   5  -2   29.95    2.66
   0  -5  -2   34.78    2.89
   0  -5  -2   31.74    2.41
   0  -5   2   31.60    0.86
   0  -5   2   31.62    1.03
   0  -5  -2   33.82    2.62
   0   5  -2   30.36    2.58
   0  -5   2   33.49    2.78
   0   5  -2   37.84    3.19
   0   5   2   32.57    2.46
   3   0  -5    0.09    0.71
   3   0  -5   -1.98    2.79
  -3   0   5    0.04    0.83
  -3   0   5    2.44    2.91
   3   0  -5    0.71    0.74
   3   0  -5    0.65    0.74
  -3   0   5   -1.64    0.95
   1   4   4   57.56    4.26
   1  -4   4   55.31    4.07
  -1   4  -4   50.77    3.88
  -1  -4  -4   56.32    4.24
  -1  -4  -4   58.91    4.40
   1  -4   4   56.04    4.18
   1   4   4   54.58    4.10
   1  -4   4   58.85    4.60
   1   4   4   57.21    4.42
  -1   4  -4   54.04    4.03
  -1  -4  -4   55.59    4.27
   1   0   7   -1.28    2.03
   1   0   7    0.95    1.86
   1   0   7   -1.52    1.05
  -1   0  -7   -0.10    1.21
   2  -4  -3    4.15    0.77
  -2   4   3    2.52    0.70
   2   4  -3    4.55    1.42
   2   4  -3    3.14    0.64
  -2  -4   3    5.95    1.91
  -2  -4   3    2.88    0.68
   2  -4  -3    2.68    0.63
  -2   4   3    3.11    0.77
   2  -4  -3    3.18    1.57
   1   5   0   35.86    2.78
   1  -5   0   46.30    3.49
  -1   5   0   51.29    3.99
  -1  -5   0   45.29    3.62
   1   5   0   43.71    3.24
   1  -5   0   48.69    3.85
  -1   5   0   42.50    3.17
  -1  -5   0   47.68    3.61
   0  -4   5    4.12    0.84
   0  -4  -5    5.20    0.91
   0   4   5    3.77    0.68
   0  -4  -5    5.04    1.30
   0  -4  -5    2.81    0.84
   0   4  -5    4.54    0.97
   0   4  -5    1.16    2.11
   0   4   5    4.70    1.39
   0   4  -5    3.53    0.66
   0  -4   5    3.72    0.64
   0   4   5    4.71    0.87
   0  -4   5    3.40    1.83
   1   5  -1  103.64    5.06
   1  -5  -1  108.58    5.34
  -1  -5   1  103.40    5.13
   1  -5  -1  115.06    5.90
   1   5  -1  101.31    5.06
   1  -5  -1  102.19    4.96
  -1   5   1   96.25    4.72
  -1   5   1  117.04    5.92
  -1  -5   1  112.41    5.75
  -1  -5   1  101.47    4.93
  -2  -1   7   -2.34    2.96
  -2  -1   7    0.29    0.58
  -2   1   7   -2.59    2.87
   2   1  -7    0.84    0.52
  -2   1   7   -0.71    0.71
   2  -1  -7   -0.32    0.69
  -2   1   7    0.11    0.67
  -2   1   7   -2.90    1.65
  -2  -1   7   -0.66    1.09
   2  -1  -7    0.67    0.77
   1  -4  -5   27.85    2.42
  -1   4   5   25.01    2.26
   1  -4  -5   26.62    2.37
  -1   4   5   26.95    2.42
  -1  -4   5   28.27    2.42
   1   4  -5   26.10    2.25
   1   4  -5   40.03    4.37
  -1  -4   5   30.30    3.24
  -1   4   5   27.47    2.72
   1  -4  -5   29.04    2.89
   1   4  -5   27.37    2.61
  -3   2   4  206.04   11.57
   3  -2  -4  206.26   10.13
  -3  -2   4  249.53   13.83
   3  -2  -4  128.93   32.61
  -3  -2   4  266.52   12.96
   3   2  -4  207.90   10.02
   3   2  -4  257.84   17.92
  -3   2   4  220.30   10.68
  -3  -2   4  227.60   10.94
   3   1  -5    4.58    3.31
  -3   1   5    7.05    3.29
   3   1  -5    5.07    0.68
   3  -1  -5   -1.13    2.72
  -3  -1   5    3.88    0.92
   3  -1  -5    5.15    0.81
  -3  -1   5    8.78    2.76
   3   1  -5    5.53    0.83
  -3   1   5    2.52    1.10
   3  -1  -5    3.08    0.83
  -3   1   5    5.21    0.85
  -3  -1   5    4.83    0.85
   1  -1   7   -1.00    1.84
   1  -1   7    0.02    0.80
   1   1   7    0.11    1.33
   1   1   7   -1.03    1.23
   1  -1   7   -0.59    1.07
   1   1   7    0.44    1.83
   1  -1   7    3.32    2.43
  -1  -1  -7    1.28    1.22
  -1  -1  -7    1.72    2.03
  -1   5  -1   11.23    1.17
   1   5   1   11.65    1.20
  -1  -5  -1   12.10    1.64
  -1   5  -1   13.51    1.71
   1  -5   1   14.87    1.83
  -1  -5  -1   11.74    1.37
   1  -5   1   11.68    1.28
   2   2   5   12.83    1.81
   2  -2   5   17.75    2.85
   2   2   5   13.89    1.67
   2  -2   5   11.01    2.54
   2   2   5   13.36    2.29
   2  -2   5   10.84    1.46
  -2  -2  -5   12.57    2.14
   2  -2   5   12.11    1.41
  -2   2  -5    9.16    1.47
   3   0   3    0.16    1.21
   3   0   3   -0.35    1.56
  -3   0  -3    0.09    1.76
  -3   0  -3    0.85    1.65
   3   0   3   -0.81    2.23
  -3   0  -3   -1.19    1.76
   1  -5  -2    0.01    0.57
   1   5  -2   -0.34    0.57
   1  -5  -2    0.76    0.70
  -1  -5   2    0.49    0.74
  -1  -5   2    0.42    1.37
   1   5  -2    0.96    1.62
  -1  -5   2    0.77    0.61
  -1  -5   2    0.42    1.37
   1   5  -2    1.04    0.65
  -1   5   2    0.25    0.60
  -1   5   2   -0.15    0.71
   1  -5  -2   -1.19    1.33
   2   3   4   47.68    3.81
   2   3   4   47.93    3.62
   2  -3   4   46.77    3.54
   2   3   4   46.86    3.95
   2  -3   4   43.87    3.35
  -2  -3  -4   55.19    4.46
  -1   0   8   14.07    2.15
  -1   0   8   11.69    1.15
  -1   0   8   17.15    3.60
  -1   0   8   10.41    1.83
   1   0  -8   12.58    1.37
  -1   0   8   11.72    1.25
  -2   4  -2   73.30    3.76
  -2  -4  -2   75.64    4.07
   2   4   2   77.33    4.23
   2  -4   2   75.58    3.83
  -2   4  -2   83.48    4.71
   2   4   2   75.91    3.82
   3  -2   2   76.21    3.94
  -3   2  -2   78.58    4.15
   3   2   2   74.28    3.86
  -3  -2  -2   76.72    4.07
  -3  -2  -2   91.41    5.05
   3  -2   2   57.88    5.48
  -3   2  -2   61.49    5.26
   3   2   2   67.26    5.54
  -3   2  -2   93.01    6.70
   0   5  -3    4.08    1.62
   0   5  -3    4.08    1.62
   0  -5   3    5.90    0.83
   0   5  -3    6.56    0.68
   0  -5   3    5.44    1.22
   0   5   3    5.56    0.79
   0  -5  -3    5.64    1.24
   0   5  -3    5.60    0.84
   0   5   3    4.29    0.57
   0  -5   3    4.09    0.63
   0  -5  -3    4.83    0.69
   0  -5  -3    5.51    0.86
   0   0   8   -1.35    1.14
   0   0   8    1.51    1.83
   0   0   8    0.44    0.74
   0   0   8    0.09    1.83
   0   0   8    0.09    0.63
   0   0  -8   -1.02    1.38
   3   1   3    4.60    2.13
   3  -1   3    3.82    2.22
  -3  -1  -3   10.04    2.14
   3  -1   3    7.89    1.58
  -3  -1  -3    9.37    1.56
  -3   1  -3    6.67    1.87
  -3   1  -3    7.59    2.07
  -3  -1  -3    5.38    1.57
   3   1   3    6.92    1.72
  -3   1  -3    7.68    1.64
   3  -1   3    5.44    1.31
   3   1   3    7.66    1.22
  -3   3   1    5.57    2.78
  -3   3   1    3.52    1.62
   3   3  -1    3.28    1.68
  -3   3   1    3.18    0.95
  -3  -3   1    2.71    2.17
   3  -3  -1    3.25    1.80
  -3  -3   1    2.69    1.57
   3  -3  -1    3.60    0.89
   3   3  -1    3.34    0.78
   3  -3  -1    2.68    0.87
   3   3  -1    1.98    2.52
  -3  -3   1    1.82    0.92
  -1  -1   8   86.69    5.57
  -1  -1   8   58.76    4.37
   1   1  -8   69.29    5.12
  -1   1   8   74.66    4.30
  -1  -1   8   61.08    5.29
  -1  -1   8   64.26    4.66
   1  -1  -8   62.30    4.66
  -1   1   8   64.01    4.74
  -1   1   8   72.28    3.72
   3  -3  -2   30.17    3.39
   3   3  -2   32.08    2.98
   3   3  -2   21.24    1.95
  -3  -3   2   25.28    2.33
  -3  -3   2   31.83    3.00
   3   3  -2   32.08    2.98
  -3   3   2   24.91    2.32
   3  -3  -2   24.99    2.25
   3  -3  -2   22.47    2.09
  -3   3   2   28.29    3.06
  -3  -3   2   26.78    3.19
   3   3  -2   27.57    3.43
  -3   3   2   32.25    4.46
   2   4  -4   37.31    2.80
  -2  -4   4   46.12    4.02
   2  -4  -4   40.80    3.02
   2   4  -4   38.78    3.05
  -2  -4   4   40.87    3.07
   2  -4  -4   41.47    3.16
  -2   4   4   38.10    2.91
   2  -4  -4   42.38    3.66
  -2   4   4   40.40    3.05
   1   3   6   95.61    4.98
   1  -3   6   78.04    4.67
  -1   3  -6   90.19    4.56
   1  -3   6  110.46    5.64
  -1  -3  -6  101.45    5.23
   1   3   6   82.88    4.26
   1   3   6   88.63    4.48
  -1   3  -6   92.49    5.19
   1  -3   6   89.16    4.53
   1  -3   6   90.27    4.46
   1   3   6   98.66    5.39
  -1   5  -2    1.71    1.19
  -1  -5  -2    1.13    0.78
  -1   5  -2    1.49    0.64
   1  -5   2    1.79    0.72
   1   5   2    1.40    0.61
   1  -5   2    1.61    1.14
  -1  -5  -2    2.00    1.21
   1   5   2    1.85    1.30
  -2   0  -6   83.90    5.64
  -2   0  -6   68.97    5.34
   2   0   6   90.91    5.09
   2   0   6   82.58    5.09
   2   0   6   65.31    5.10
   3   3   0    0.77    0.78
  -3   3   0   -1.19    2.51
  -3   3   0    0.12    0.93
  -3  -3   0    0.55    1.61
   3   3   0    1.53    1.76
   3  -3   0    0.12    0.86
   3  -3   0    0.69    0.80
  -3  -3   0   -0.03    1.07
  -3  -3   0   -0.84    1.79
   3   3   0    2.08    2.35
   0  -1   8   67.76    6.29
   0   1   8   71.34    3.90
   0  -1   8   74.54    4.03
   0  -1   8   70.83    1.27
   0  -1   8   87.08    9.47
   0   1  -8   69.31    5.19
   0   1   8   72.95    4.56
   0   1  -8   64.09    5.50
   0   1   8   65.00    4.85
   0   1   8   73.71    4.32
   1  -5  -3    6.35    0.78
  -1  -5   3    5.32    1.49
   1   5  -3    5.15    0.61
  -1   5   3    5.45    0.57
  -1  -5   3    5.93    0.74
  -1   5   3    6.05    0.84
   1  -5  -3    6.94    1.39
   1   5  -3    5.96    0.75
   1   5  -3    6.35    1.99
   1  -5  -3    5.69    0.56
  -1  -5   3    5.64    0.60
  -2   3   6   22.57    2.51
  -2   3   6   20.85    1.92
  -2  -3   6   20.97    1.84
  -2  -3   6   30.97    3.65
   2  -3  -6   17.92    1.94
   2  -3  -6   23.64    2.90
  -2   2   7   11.84    1.24
   2   2  -7   12.00    1.16
  -2   2   7   10.04    1.98
  -2  -2   7   18.38    3.18
   2  -2  -7   11.64    1.28
  -2  -2   7   12.32    1.20
  -2  -2   7   13.56    1.39
  -3  -3   3   61.77    5.19
  -3  -3   3   64.52    5.13
   3  -3  -3   50.93    4.66
  -3  -3   3   57.26    4.29
   3  -3  -3   51.89    3.91
  -3   3   3   53.07    3.99
   3   3  -3   63.10    5.50
   3   3  -3   61.61    4.76
   3   0  -6   72.56    6.53
   3   0  -6   62.68    4.63
   3   0  -6   60.53    4.44
  -3   0   6   91.75    7.68
   3   0  -6   62.68    4.63
  -3   0   6   66.72    4.94
  -3   0   6   64.44    4.81
   2   1   6   29.10    3.36
  -2  -1  -6   28.61    3.06
  -2   1  -6   27.21    4.17
  -2  -1  -6   23.41    2.37
  -2   1  -6   23.26    2.36
   2   1   6   29.90    2.85
   2  -1   6   22.52    2.38
   2   1   6   23.36    2.41
   2  -1   6   23.14    2.66
   2  -1   6   28.35    3.29
   3   2  -5    1.94    1.24
  -3   2   5   -3.73    1.91
  -3  -2   5    1.73    2.25
   3   2  -5   -0.00    2.84
  -3   2   5   -1.64    2.98
   3   2  -5    0.35    0.61
  -3   2   5   -2.35    2.51
   3  -2  -5    0.73    1.71
  -3  -2   5    0.26    0.81
  -3  -2   5    0.98    1.72
  -3   2   5    0.92    0.76
  -1   3   7   16.86    2.11
  -1  -3   7   19.11    2.81
   1   3  -7   27.08    3.82
   1  -3  -7   17.03    2.04
   1   3  -7   13.07    2.97
  -1  -3   7   16.91    2.19
  -1   3   7   15.88    1.58
  -1  -3   7   15.56    1.45
  -1   3   7   17.07    1.76
   1  -2   7    1.10    1.28
   1  -2   7    1.04    1.77
  -1   2  -7    1.95    1.70
   1   2   7    1.80    1.65
   1   2   7    2.03    0.95
   1   2   7    0.93    1.26
   1   2   7    0.51    1.07
   1  -2   7   -0.16    0.80
  -1  -2  -7    1.27    1.50
   0   3   7    2.19    1.33
   0  -3  -7    4.07    0.95
   0   3   7    3.71    0.83
   0   3  -7    4.51    1.48
   0  -3   7    4.71    1.00
   0   3  -7    4.52    2.62
   0  -3   7    3.28    2.14
   0  -3   7    4.50    0.60
   0  -3  -7    5.66    1.21
   0   3   7    4.31    0.87
   0  -3  -7    5.54    1.44
   1   4   5   27.58    2.44
  -1  -4  -5   25.95    2.39
   1   4   5   28.22    2.71
  -1  -4  -5   27.51    2.50
  -1   4  -5   26.67    2.38
   1  -4   5   25.12    2.19
   1  -4   5   28.28    2.71
  -1  -4  -5   27.07    2.60
  -1   4  -5   28.73    2.68
   1  -4   5   28.21    2.51
   1   4   5   27.18    2.47
  -3  -3  -1   16.12    2.23
   3  -3   1    7.27    3.69
  -3  -3  -1   16.13    1.73
  -3  -3  -1   20.77    2.43
   3   3   1   15.77    2.47
   3   3   1   15.57    1.58
  -3   3  -1   18.56    3.34
   3   3   1   21.55    2.66
  -3   3  -1   16.44    1.74
   3  -3   1   15.10    1.58
   2   4   3   11.20    1.30
  -2   4  -3    9.70    1.22
   2   4   3   11.58    1.82
  -2  -4  -3   12.32    1.64
   2  -4   3   11.80    1.34
  -3  -1   6   62.39    6.03
   3   1  -6   49.61    6.55
  -3  -1   6   47.25    3.59
   3   1  -6   41.89    3.12
   3  -1  -6   45.52    3.43
  -3   1   6   37.16    3.26
   3   1  -6   44.48    3.34
  -3   1   6   47.15    3.56
  -3  -1   6   45.11    3.42
  -3   1   6   50.84    6.86
   3  -1  -6   44.28    3.47
   0  -5   4   18.32    1.65
   0   5  -4   17.09    2.37
   0  -5   4   18.86    2.09
   0  -5  -4   19.91    1.91
   0   5  -4   17.28    2.38
   0   5   4   19.26    1.82
   0  -5  -4   19.10    2.09
   0   5   4   19.16    2.08
   0   5   4   18.35    1.64
   0  -5  -4   18.97    1.77
   0  -5   4   20.59    1.89
   0   5  -4   18.16    1.76
   0   5  -4   16.99    1.55
  -3  -2  -3   26.88    2.97
   3  -2   3   12.47    2.62
   3   2   3   18.40    2.42
  -3   2  -3   13.31    2.36
   3   2   3   23.32    2.24
  -3   2  -3   25.71    3.43
   3  -2   3   19.86    1.95
   3  -2   3   21.07    2.69
  -3   2  -3   25.60    2.60
  -3  -2  -3   22.91    2.28
   0  -4   6   38.46    3.45
   0  -4   6   41.16    3.06
   0   4  -6   40.36    3.05
   0  -4  -6   44.06    3.57
   0   4   6   40.89    3.09
   0   4   6   39.52    3.03
   0  -4   6   43.64    3.31
   0   4   6   42.42    3.47
   0   4  -6   47.20    3.69
   0  -4  -6   38.45    2.98
   0  -4  -6   41.07    3.17
   1   5   3   31.34    1.56
   1  -5   3   34.44    2.88
  -1  -5  -3   32.56    2.73
  -1   5  -3   25.03    2.48
   1  -5   3   32.56    2.56
  -1  -5  -3   32.56    2.60
  -1  -5  -3   32.12    2.54
   1   5   3   31.80    2.44
  -1   5  -3   30.44    2.62
  -1   5  -3   30.62    2.72
   1  -5   3   29.93    2.55
   1  -4  -6   48.69    3.95
   1  -4  -6   38.89    3.18
   1   4  -6   47.83    3.96
  -1   4   6   44.95    3.39
  -1  -4   6   43.47    3.22
   1  -4  -6   42.00    3.20
  -1   4   6   43.19    3.28
  -1  -4   6   48.62    3.74
  -1  -4   6   48.16    4.12
  -1   4   6   45.41    3.71
  -1  -2   8   71.22    3.52
  -1   2   8   79.36    4.47
   1   2  -8   97.76    8.97
  -1  -2   8   61.67    5.09
  -1   2   8   73.10    3.72
  -1   2   8   82.81    4.70
   1   2  -8   71.30    3.61
  -1  -2   8   61.75    4.61
  -3   0  -4    7.29    1.53
   3   0   4   11.30    1.72
  -3   0  -4   12.18    2.10
  -3   0  -4    8.40    1.71
   3   0   4    8.58    1.56
   3   0   4    5.82    1.96
   2   0  -8  114.41    5.55
   2   0  -8  110.77    5.47
  -2   0   8  112.19    5.51
  -2   0   8  156.69   14.77
  -2   0   8  130.41   10.76
  -2   0   8  116.10    5.60
   3   3  -4    5.61    2.27
   3  -3  -4   -0.45    0.75
  -3  -3   4   -1.39    2.85
  -3   3   4    0.83    0.79
   3   3  -4   -0.99    2.67
  -3  -3   4   -0.31    2.04
  -3  -3   4    0.39    0.85
   0   2  -8   -0.08    1.49
   0  -2   8   -1.34    1.42
   0   2   8    0.21    0.88
   0  -2  -8    1.19    1.83
   0   2   8    0.68    0.77
   0  -2   8   -0.71    0.63
   0   2   8    0.14    1.25
   0  -2   8   -1.27    1.27
   0   2   8   -1.05    1.46
   0  -2   8    0.14    2.49
  -2  -4   5    3.57    0.68
  -2   4   5    3.53    0.75
  -2  -4   5    5.15    2.03
   2   4  -5    3.48    0.69
   2  -4  -5    3.63    0.73
   2  -4  -5    4.03    0.78
   2   4  -5    6.20    2.44
  -2   4   5    2.36    0.96
   2  -4  -5    2.79    1.50
   1   5  -4   64.76    5.31
   1   5  -4   49.20    3.62
  -1  -5   4   47.93    3.52
  -1  -5   4   45.55    3.40
  -1   5   4   49.46    3.70
   1  -5  -4   43.90    3.24
   1   5  -4   48.61    3.66
   1  -5  -4   52.48    4.20
  -1  -5   4   55.05    4.43
   1  -5  -4   48.77    3.66
  -1   5   4   47.83    3.52
  -2  -3  -5    1.15    1.60
   2  -3   5   -1.28    0.74
   2   3   5    1.78    0.91
   2   3   5    0.28    1.63
   2  -3   5    0.01    0.91
   2   3   5   -0.68    1.31
   2  -3   5    0.32    2.85
  -3   1  -4  121.12    7.95
   3   1   4  115.59    6.01
  -3  -1  -4  129.94    7.03
   3  -1   4   98.84    5.06
  -3   1  -4  116.58    7.30
   3   1   4  128.92    6.98
  -3  -1  -4   99.94    5.70
   3  -1   4  113.85    7.03
  -3  -1  -4  131.23    8.08
   3   1   4  110.94    6.17
  -2   1   8    7.04    1.72
   2  -1  -8    8.52    0.83
   2   1  -8    9.31    0.63
  -2   1   8    8.71    0.73
  -2  -1   8    8.71    0.72
  -2   1   8   15.65    3.38
  -2  -1   8   10.30    2.95
  -2  -1   8    9.55    0.97
   2  -1  -8    7.73    0.95
   2   1  -8    8.60    0.86
  -2   1   8    7.96    0.74
  -3  -3  -2   34.36    2.77
  -3   3  -2   30.65    2.79
  -3  -3  -2   39.87    3.51
   3  -3   2   34.38    2.72
   3   3   2   32.56    3.17
  -3   3  -2   26.59    3.41
   3   3   2   30.72    2.68
  -2   2  -6   59.05    4.75
   2   2   6   69.47    5.39
   2  -2   6   66.80    5.45
  -2  -2  -6   63.16    4.90
   2   2   6   86.48    5.05
   2  -2   6   64.46    4.80
   2  -2   6   80.38    7.08
   2  -2   6   69.46    5.23
   2   2   6   73.91    3.95
  -2  -2  -6   75.43    4.73
   2  -5  -1   31.81    2.48
   2   5  -1   30.79    2.71
  -2   5   1   30.19    2.60
  -2   5   1   31.17    2.74
  -2  -5   1   35.81    3.14
   2  -5  -1   31.16    2.65
  -2   5   1   35.50    2.91
  -2  -5   1   28.39    2.52
   2  -5  -1   36.65    3.08
  -2  -5   1   32.08    2.47
   2   5  -1   31.98    2.45
   1   0   8  195.29   10.29
   1   0   8  248.33   14.78
  -1   0  -8  178.94   10.44
   1   0   8  196.86   12.97
  -1   0  -8  219.63   17.53
   2  -5   0   42.38    3.15
  -2   5   0   37.81    2.90
   2  -5   0   43.73    3.31
   2   5   0   38.86    2.91
  -2  -5   0   43.88    3.29
  -2  -5   0   45.54    3.75
   2   5   0   44.36    3.75
   2   5   0   43.98    3.37
   2  -5   0   46.08    3.69
  -2   5   0   44.73    3.55
  -2   5   0   38.26    2.97
   2  -5  -2   63.33    4.67
  -2  -5   2   54.50    4.09
   2  -5  -2   63.14    4.60
   2   5  -2   64.13    4.68
  -2  -5   2   61.13    4.48
   2   5  -2   60.75    4.51
   2  -5  -2   67.31    5.20
  -2   5   2   70.40    1.95
  -2  -5   2   65.86    5.16
  -2   5   2   60.65    4.50
  -2   5   2   57.27    4.22
  -3  -2   6   43.29    3.46
   3  -2  -6   53.77    4.01
  -3   2   6   45.64    7.54
  -3   2   6   44.75    4.41
   3   2  -6   55.25    4.18
   3  -2  -6   41.10    3.27
  -3   2   6   54.18    4.05
  -3  -2   6   54.60    4.08
  -3  -2   6   64.94    5.85
   3   2  -6   54.35    3.99
  -3   2   6   54.26    5.03
  -1   1  -8   95.50    5.84
   1  -1   8  107.88    5.84
   1   1   8  122.69    6.86
  -1  -1  -8  116.47    6.63
   1   1   8  110.11    6.02
  -1   1  -8   94.97    7.78
  -1  -1  -8  134.82    8.62
   1   1   8  110.86    7.16
   1  -1   8  118.60    5.87
   1  -1   8  110.62    7.62
   1  -1   8  138.48    9.14
   2  -4   4    9.76    1.16
  -2  -4  -4    9.88    1.52
  -2   4  -4    7.58    2.49
   2   4   4    6.43    1.44
   2   4   4   10.02    1.17
   2  -4   4   11.11    1.23
  -2   4  -4   10.35    1.28
   2   5   1   55.33    4.41
   2  -5   1   45.42    3.43
  -2  -5  -1   48.62    3.91
   2   5   1   46.21    3.44
   2   5   1   47.53    3.94
  -2   5  -1   50.86    3.96
   2  -5   1   53.58    4.20
  -2   5  -1   45.24    3.42
   2   5   1   46.58    3.58
  -2  -3   7   52.14    3.83
   2  -3  -7   55.26    4.88
  -2   3   7   53.66    4.00
  -2  -3   7   69.49    5.90
  -2   3   7   54.75    4.45
   2   3  -7   49.14    3.61
   3   0  -7   -0.73    2.65
   3   0  -7    0.18    0.49
  -3   0   7   -0.40    0.74
  -3   0   7   -3.81    2.95
   3   0  -7    0.29    0.60
  -3   0   7   -0.09    0.69
  -1   0   9   -0.12    1.37
  -1   0   9    0.08    0.61
  -1   0   9   -0.02    1.45
  -1   0   9   -0.75    2.51
  -1   0   9   -0.38    0.48
   1   0  -9    0.54    0.80
   0  -6   0   29.50    2.57
   0   6   0   29.45    2.50
   0   6   0   26.35    2.32
   0   6   0   29.90    2.82
   0  -6   0   32.88    2.77
  -3   3   5   34.48    2.68
  -3  -3   5   44.38    4.22
  -3  -3   5   37.20    2.84
  -3  -3   5   42.90    4.05
   3  -3  -5   34.97    2.71
   3  -3  -5   30.47    2.90
  -1  -5  -4    3.44    0.83
   1  -5   4    3.84    0.72
   1  -5   4    1.26    1.83
  -1  -5  -4    3.70    1.19
   1   5   4    2.92    1.21
  -1   5  -4    3.62    0.86
  -1  -5  -4    3.61    0.91
   1  -5   4    3.79    0.63
   1   5   4    3.31    0.71
  -1   5  -4    3.03    0.72
   1   3   7   -1.63    1.52
   1   3   7   -1.72    1.10
   1  -3   7    0.34    1.44
   1  -3   7    0.63    0.63
   1   3   7    0.23    0.87
  -1  -3  -7    0.05    1.19
   1  -3   7   -2.65    2.67
  -1   3  -7   -0.09    1.51
   1   3   7    1.75    0.88
   1  -3   7    1.39    1.02
  -2  -5   3   26.07    2.34
  -2   5   3   31.08    2.65
   2   5  -3   25.39    2.24
   2   5  -3   31.81    2.42
   2  -5  -3   32.33    2.51
   2  -5  -3   32.27    2.44
   2  -5  -3   35.58    3.03
  -2   5   3   34.03    2.91
  -2  -5   3   33.59    2.55
  -2   5   3   30.12    2.63
  -2  -5   3   36.16    3.19
   4   0  -2  104.64    9.96
  -4   0   2  109.27    6.11
   4   0  -2  115.97    5.84
  -4   0   2  126.56    6.41
   4   0  -2  118.29    5.86
   0   5   5   36.04    2.71
   0  -5   5   37.51    2.79
   0   5  -5   35.03    2.65
   0  -5  -5   35.77    2.76
   0   5  -5   37.64    3.65
   0   5  -5   37.16    2.89
   0  -5   5   38.89    2.98
   0   5   5   37.39    2.89
   0  -5  -5   38.91    3.00
   0   5   5   41.42    3.29
   0  -5   5   31.40    1.61
   0  -5  -5   38.25    3.16
  -4   0   1   -0.01    1.32
   4   0  -1    0.35    0.81
   4   0  -1   -0.17    2.31
  -4   0   1   -1.72    1.28
  -3   4   1   63.68    4.77
  -3  -4   1   68.39    5.42
   3  -4  -1   74.47    6.02
   3  -4  -1   67.25    4.94
   3   4  -1   71.93    4.40
  -3   4   1   75.75    8.42
   3   4  -1   61.54    4.54
  -3  -4   1   69.40    5.10
  -3  -4   1   83.58    4.71
   3  -4  -1   62.13    4.58
  -3   4   1   75.23    4.20
   0   6  -1   49.24    3.70
   0  -6  -1   48.16    3.60
   0   6  -1   48.44    3.57
   0   6   1   49.06    3.61
   0  -6  -1   47.56    3.49
   0  -6  -1   54.55    4.21
   0  -6   1   54.52    4.18
   0   6   1   52.30    4.08
   0   6  -1   56.00    4.38
   0  -6   1   49.62    3.70
   3  -2   4   36.11    3.79
  -3   2  -4   32.15    3.90
   3  -2   4   25.64    3.31
  -3  -2  -4   26.66    2.68
   3   2   4   29.23    3.00
  -3  -2  -4   35.93    2.98
   3   2   4   34.18    2.72
  -3  -2  -4   39.39    3.60
  -3   2  -4   36.64    3.15
   3  -2   4   30.98    2.80
  -2   0  -7   -0.59    1.01
   2   0   7    0.19    1.42
   2   0   7   -0.41    1.18
   2   0   7   -0.85    1.69
   3   4  -2   -0.71    2.24
   3   4  -2    2.26    0.65
  -3   4   2    1.91    2.65
   3   4  -2    2.59    1.52
  -3   4   2    1.61    1.46
  -3   4   2    2.12    0.81
   3  -4  -2    1.75    0.72
   3  -4  -2    0.63    2.03
  -3  -4   2    1.70    0.81
  -3  -4   2    2.03    1.87
   3  -4  -2    1.09    0.81
  -2   2   8   38.40    3.49
  -2  -2   8   38.86    3.02
  -2  -2   8   33.83    3.72
   2   2  -8   38.85    2.89
  -2  -2   8   50.76    5.01
  -2  -2   8   38.77    2.88
  -2   2   8   37.02    2.85
   2  -2  -8   38.17    2.94
   2   2  -8   53.55    5.68
   3   1  -7    2.40    0.51
   3  -1  -7    3.06    2.90
   3   1  -7    3.88    2.83
  -3   1   7    2.34    3.11
   3  -1  -7    2.74    0.69
  -3   1   7    1.64    1.50
  -3  -1   7    3.10    0.78
  -3  -1   7    3.21    0.76
  -3  -1   7    2.11    2.74
   3  -1  -7    2.56    0.91
  -3   1   7    2.74    0.72
   0   0   9   -0.45    1.76
   0   0   9    1.18    1.85
   0   0  -9    0.12    1.49
   0   0   9    0.03    0.55
   0   0   9   -0.92    1.05
   0   0   9   -0.43    0.74
  -1   4  -6    3.84    1.15
   1  -4   6    3.18    0.65
   1   4   6    2.46    0.81
  -1  -4  -6    3.25    1.12
   1  -4   6    2.59    1.32
   1   4   6    2.07    1.29
  -1  -4  -6    3.50    0.95
   1  -4   6    2.85    0.81
   1   4   6    2.45    0.73
  -1  -4  -6    2.58    0.89
  -1   4  -6    2.79    0.80
  -1  -5   5   43.62    3.23
   1   5  -5   41.07    3.06
   1  -5  -5   42.67    3.24
  -1   5   5   42.75    3.24
  -1  -5   5   40.57    3.05
  -1   5   5   40.94    3.02
   1  -5  -5   48.81    3.90
  -1  -5   5   46.96    3.85
   1  -5  -5   42.94    3.21
   1   5  -5   41.24    3.16
   1   5  -5   59.08    4.95
  -1  -1   9   -2.44    2.47
  -1  -1   9   -0.34    1.38
  -1   1   9    0.38    0.55
  -1  -1   9    0.84    0.73
   1  -1  -9    0.33    0.87
  -1  -1   9    0.80    1.58
  -1   1   9   -0.08    0.72
  -1   1   9   -1.35    1.84
  -1   1   9    1.17    1.42
   1   1  -9    1.59    0.72
  -1  -1   9    0.49    0.44
   3   4   0   29.17    3.07
  -3  -4   0   23.28    2.17
   3  -4   0   21.35    1.96
  -3  -4   0   27.18    2.88
  -3   4   0   26.50    4.32
   3   4   0   23.20    2.83
   3   4   0   22.25    2.01
  -3  -4   0   22.59    2.60
  -3   4   0   22.53    2.36
   3  -4   0   29.06    3.83
   3  -4   0   22.68    2.10
  -3   4   0   23.14    2.16
   4   0  -3   -0.36    2.24
  -4   0   3   -0.75    1.00
  -4   0   3    0.86    1.02
   4   0  -3    0.41    0.72
   4   0  -3    0.24    0.76
  -4   1   2   80.17    4.15
  -4  -1   2   87.83    4.73
   4  -1  -2   77.23    4.20
   4  -1  -2   52.18    8.06
  -4  -1   2   77.57    4.15
  -4   1   2   82.55    5.12
   4   1  -2   77.34    3.99
   4   1  -2   72.93    6.16
   3   3   3   10.68    1.24
   3  -3   3   10.50    1.26
  -3   3  -3   10.10    1.46
  -3  -3  -3    9.53    1.25
  -3  -3  -3    9.61    1.93
  -3   3  -3    7.11    1.93
   3   3   3    8.37    1.81
   4   0   0   52.36    5.79
  -4   0   0   67.25    5.43
  -4   0   0   70.37    2.18
  -4   0   0   58.82    5.35
   4   1  -1    2.12    1.07
  -4   1   1    2.72    1.45
  -4  -1   1    3.68    1.56
  -4   1   1    2.13    2.07
  -4   1   1    1.91    1.11
  -4  -1   1    2.21    1.04
   4  -1  -1    2.89    1.00
   4  -1  -1   -1.75    2.65
   4   1  -1    2.16    2.29
   2  -4  -6    1.70    1.46
  -2  -4   6    1.12    0.54
  -2   4   6    2.23    0.73
  -2   4   6    1.90    1.46
  -2   4   6    1.37    0.79
  -2  -4   6    4.31    2.02
   2   4  -6    5.33    2.41
  -1   3   8   50.07    3.76
  -1  -3   8   53.23    4.07
   1   3  -8   44.57    3.32
  -1  -3   8   47.36    3.48
   1  -3  -8   50.43    4.31
  -1  -3   8   57.94    5.03
  -1   3   8   51.61    4.22
   1   3  -8   38.52    3.39
  -1   3   8   55.75    4.24
   2   5   2    0.31    0.63
  -2   5  -2   -0.25    1.05
   2   5   2    0.90    1.52
   2   5   2   -0.14    0.80
   2   5   2    1.40    1.30
  -2   5  -2   -0.00    0.71
   2  -5   2    0.63    0.72
  -2  -5  -2    0.67    1.29
   2  -5   2   -0.47    1.23
   2   1   7    3.12    1.24
  -2  -1  -7    3.51    1.17
   2  -1   7    0.90    1.85
   2   1   7    3.98    1.26
   2   1   7    4.10    2.00
  -2   1  -7    3.36    1.17
   2  -1   7    3.02    1.14
  -2  -1  -7    5.58    1.66
   2  -1   7    5.74    1.55
   3   0   5   -2.88    1.76
  -3   0  -5   -0.30    1.18
  -3   0  -5    0.01    1.72
   3   0   5    0.80    1.60
   3   0   5    0.52    1.28
  -3   0  -5   -0.51    1.74
   0  -6  -2    2.13    0.70
   0   6  -2    3.05    1.20
   0  -6  -2    2.78    0.58
   0  -6   2    2.67    0.71
   0   6  -2    3.06    0.71
   0   6  -2    2.41    0.57
   0   6   2    2.43    0.58
   0  -6   2    2.07    1.15
   0  -6  -2    4.26    1.11
   0   1   9   15.12    2.22
   0  -1   9   13.64    2.33
   0   1   9   15.32    1.56
   0   1   9   13.88    1.38
   0   1   9   13.57    1.82
   0  -1   9   16.66    3.33
   0  -1   9   16.60    1.95
   0  -1  -9   16.36    2.09
   0   1   9   14.63    1.83
   0  -1   9   15.77    1.47
   0   1  -9   14.56    1.95
  -3  -4   3   26.92    2.39
   3  -4  -3   28.68    3.38
  -3   4   3   26.25    2.70
   3  -4  -3   26.12    2.29
   3   4  -3   36.00    3.19
  -3  -4   3   30.62    3.37
  -3   4   3   26.23    2.37
  -3   4   3   38.19    4.67
   3   4  -3   29.76    3.33
   3  -4  -3   25.49    2.28
   0  -3   8   34.46    3.59
   0   3   8   28.76    2.75
   0  -3   8   29.12    2.64
   0  -3   8   26.74    2.30
   0   3  -8   20.69    2.64
   0   3   8   26.98    2.42
   0   3   8   25.24    2.27
   0  -3  -8   36.10    3.14
   0   3  -8   40.10    4.82
  -1  -4   7    4.65    1.91
  -1  -4   7    3.57    0.55
  -1  -4   7    4.26    1.18
   1  -4  -7    4.28    1.41
  -1   4   7    5.02    1.33
   1   4  -7    4.35    2.46
   1   4  -7    4.17    2.38
   1  -4  -7    2.63    1.25
  -1   4   7    2.91    0.95
  -1   4   7    4.14    0.80
   1  -4  -7    3.32    0.76
   4  -1  -3    0.17    0.94
   4  -1  -3   -0.34    0.79
   4   1  -3    0.51    0.79
   4   1  -3    0.04    0.80
  -4  -1   3   -0.06    0.90
   4  -1  -3   -0.17    2.78
  -4  -1   3   -0.23    1.21
  -4   1   3   -0.19    0.84
  -4   1   3   -0.19    0.84
   4   1  -3    3.17    2.49
  -4  -1   3    1.19    2.05
  -4   1   3   -0.11    1.35
   0  -4  -7   59.89    4.65
   0   4   7   64.61    4.77
   0  -4   7   63.98    4.73
   0  -4   7   60.06    4.38
   0   4   7   63.07    4.69
   0   4  -7   64.97    5.20
   0  -4   7   56.04    4.58
   0   4   7   70.60    1.94
   0  -4  -7   63.50    4.72
   0  -4  -7   63.25    4.77
   1   2   8   99.26    5.08
  -1   2  -8  117.02    7.98
   1  -2   8  112.22    5.52
   1   2   8  108.92    5.77
   1  -2   8  103.12    5.29
   1   2   8  112.65    7.24
   1  -2   8  150.18   12.25
  -1  -2  -8  123.97    7.05
  -1  -2  -8  117.08    6.18
   1  -2   8   91.59    6.05
   1   2   8  121.24    6.28
  -1   6   0    2.06    1.18
  -1   6   0    1.74    0.54
   1   6   0    1.52    0.55
   1  -6   0   -0.20    1.12
   1   6   0    1.35    0.68
   1  -6   0    1.20    0.66
  -1  -6   0    1.47    1.11
  -1  -6   0    0.80    0.70
  -1   6   0    1.74    0.54
   1  -6   0    1.31    0.56
   4  -1   0   22.61    4.04
  -4  -1   0   41.58    3.55
   4   1   0   33.78    2.80
   4   1   0   32.91    3.67
  -4   1   0   35.80    3.39
  -4   1   0   30.16    3.74
  -4  -1   0   35.16    2.95
  -4   1   0   38.65    3.17
   1  -6  -1   28.33    2.74
   1  -6  -1   24.22    2.09
   1   6  -1   24.62    2.13
  -1   6   1   27.63    2.63
  -1  -6   1   25.75    2.53
   1   6  -1   28.16    2.90
  -1   6   1   23.98    2.09
  -1  -6   1   23.58    2.13
   1   6  -1   24.59    2.18
   1  -6  -1   24.43    2.17
   3   4   1    2.82    0.80
   3  -4   1    3.08    0.86
  -3   4  -1    5.05    1.30
  -3  -4  -1    3.82    0.99
  -3  -4  -1    5.18    1.51
   3   4   1    4.27    1.95
  -3   4  -1    2.71    2.39
  -3  -4  -1    3.08    1.53
   3   4   1    5.78    1.72
   3  -4   1    3.18    0.74
  -3   4  -1    2.46    0.91
  -3   1  -5    0.94    2.13
  -3  -1  -5    1.25    1.39
  -3   1  -5    2.82    1.72
   3   1   5    0.10    1.61
   3  -1   5    3.42    2.03
  -3  -1  -5    3.99    1.50
   3   1   5    2.44    1.20
   3  -1   5    3.62    1.34
   3   1   5    1.72    1.79
  -3  -1  -5    1.67    1.23
  -3   1  -5    2.67    1.17
   3  -1   5    3.47    1.36
  -2  -5   4   50.36    3.69
   2   5  -4   42.46    3.23
  -2   5   4   45.55    3.44
   2   5  -4   48.17    3.56
  -2  -5   4   51.84    4.25
  -2  -5   4   40.57    3.10
  -2   5   4   46.20    3.42
   2  -5  -4   57.58    4.50
   2  -5  -4   47.71    3.50
   2  -5  -4   51.42    3.84
   2   5  -4   59.67    5.08
  -4   0   4    0.27    1.01
   4   0  -4   -0.21    0.68
  -4   0   4    0.95    0.85
   4   0  -4    0.66    0.75
  -4   0   4   -1.75    2.49
   4   0  -4   -0.58    2.58
   2   3   6   39.51    3.68
  -2  -3  -6   41.90    3.68
   2  -3   6   34.23    2.79
   2  -3   6   37.50    2.94
   2  -3   6   47.37    5.61
  -2  -3  -6   38.21    3.16
   2   3   6   31.76    2.80
   2   3   6   35.91    2.86
   1  -6   1  116.91    8.07
  -1   6  -1  113.53    7.84
   1   6   1   99.36    6.81
   1   6   1   98.86    6.70
   1  -6   1  107.40    7.32
  -1  -6  -1  104.08    7.24
  -1  -6  -1  104.44    7.14
  -1   6  -1  100.91    6.85
   4   0   1   -3.47    2.33
  -4   0  -1    1.94    2.00
  -4   0  -1   -0.04    1.48
  -4   0  -1   -1.05    1.35
   1  -6  -2   43.67    3.37
   1   6  -2   40.53    3.15
   1   6  -2   52.02    4.33
   1  -6  -2   43.25    3.26
  -1   6   2   43.23    3.27
   1   6  -2   42.80    3.23
  -1  -6   2   49.87    3.99
   1  -6  -2   48.30    3.87
  -1  -6   2   42.35    3.20
  -1   6   2   51.02    4.09
  -1  -6   2   44.52    3.44
   2   0  -9    0.49    0.69
  -2   0   9   -0.01    0.51
  -2   0   9    0.85    1.67
  -2   0   9   -0.48    0.44
  -2   0   9   -3.52    2.60
  -3   2   7   35.00    3.34
   3  -2  -7   29.72    2.37
   3   2  -7   27.82    2.17
  -3  -2   7   28.86    2.30
  -3   2   7   20.31    2.55
  -3  -2   7   37.28    4.06
  -3   2   7   35.55    4.72
   3  -2  -7   26.04    2.21
  -3  -2   7   28.32    2.44
  -3   2   7   27.66    2.22
   4   1  -4   94.86   10.18
  -4  -1   4  105.21    7.40
  -4   1   4  109.68    7.54
   4   1  -4  103.17    7.06
  -4  -1   4  101.86    7.14
  -4  -1   4   84.94    7.76
  -4   1   4   96.16    7.21
   4  -1  -4  106.05    7.27
   4  -1  -4   91.62    6.56
   4   1  -4   94.85    6.50
  -3  -3   6  121.34    8.82
  -3   3   6   92.87    6.36
  -3   3   6   86.61   10.09
   3  -3  -6   99.04    7.07
   3   3  -6   89.48    6.07
  -3  -3   6  114.57    8.50
  -3  -3   6  103.21    7.01
   1   2  -9   22.74    1.93
  -1  -2   9   23.25    1.90
  -1   2   9   23.96    2.48
   1   2  -9   21.64    4.78
  -1   2   9   19.14    1.65
  -1  -2   9   19.22    1.72
   1  -2  -9   25.53    2.23
  -1  -2   9   18.65    2.60
  -1  -2   9   29.57    3.41
  -1   2   9   22.12    1.93
  -1   2   9   24.85    2.37
   3  -4  -4  125.49    9.96
  -3   4   4  114.98    7.84
   3   4  -4  104.51    7.35
  -3  -4   4  118.95    8.06
  -3   4   4  113.35    8.08
   3  -4  -4  116.18    7.89
   3  -4  -4  116.31    7.90
  -3  -4   4  108.18    8.07
   0  -6   3   93.95    6.43
   0  -6   3   90.96    6.17
   0   6  -3   87.82    5.97
   0  -6  -3   94.69    6.48
   0   6  -3  106.81    7.55
   0  -6  -3   94.17    6.40
   0   6   3   93.31    6.33
   0  -6   3   91.57    6.40
   0  -6  -3   89.79    6.30
   0   6  -3   91.20    6.34
  -4  -1  -1    1.54    1.29
   4   1   1    2.42    2.22
  -4   1  -1    3.83    2.02
  -4  -1  -1    2.22    1.46
   4  -1   1    1.14    2.18
  -4   1  -1    3.37    1.32
  -4   1  -1    3.37    1.90
  -4  -1  -1    3.70    1.64
   4   1   1    2.13    0.98
  -2  -4  -5   23.06    2.09
   2   4   5   23.89    2.33
   2   4   5   21.26    1.83
  -2   4  -5   23.37    2.07
   2  -4   5   20.98    1.83
   2  -4   5   21.10    1.88
   2   4   5   21.72    1.95
   4   2  -2   18.56    3.19
   4   2  -2   20.01    1.99
  -4  -2   2   19.63    1.85
  -4   2   2   16.35    3.23
  -4  -2   2   19.52    2.75
   4  -2  -2   10.85    3.75
  -4  -2   2   20.19    2.36
  -4   2   2   21.32    1.96
   4  -2  -2   16.20    1.76
  -4   2   2   16.48    2.40
  -4  -2   1    0.71    1.49
   4  -2  -1   -3.52    2.58
   4  -2  -1    1.23    1.21
  -4  -2   1   -0.71    0.99
  -4   2   1    1.05    0.92
  -4   2   1    0.69    2.37
   4   2  -1   -1.10    1.24
   4   2  -1   -2.27    2.23
   1   5   5   28.81    2.36
   1  -5   5   28.62    2.84
  -1  -5  -5   28.06    2.47
  -1   5  -5   26.71    2.32
   1  -5   5   27.48    2.25
  -1  -5  -5   28.96    2.38
   1   5   5   28.17    2.23
   1  -5   5   27.10    2.20
   1   5   5   28.24    2.53
  -1  -5  -5   27.19    2.31
  -1   5  -5   27.09    2.24
  -1   5  -5   22.92    3.58
   2   5   3   59.17    4.74
  -2  -5  -3   54.78    4.31
  -2   5  -3   53.35    4.48
   2  -5   3   65.59    5.07
  -2   5  -3   54.72    4.15
   2   5   3   62.09    1.96
   2   5   3   59.24    4.45
   2  -5   3   57.22    4.34
  -2   2  -7   -0.29    1.64
  -2  -2  -7    0.07    1.34
   2   2   7   -0.04    1.00
   2  -2   7   -1.30    0.75
   2  -2   7   -1.58    2.01
   2  -2   7   -0.98    1.81
  -2  -2  -7   -0.74    1.52
   2   2   7   -0.14    1.26
   2   2   7    1.93    1.79
  -2  -2  -7   -0.19    1.03
   2  -2   7    1.37    1.23
  -2   1   9    1.63    1.57
   2   1  -9    2.05    0.82
   2   1  -9   -1.21    2.62
   2  -1  -9    1.73    1.08
  -2   1   9    1.32    0.82
   2  -1  -9    1.20    0.76
   2   1  -9    1.91    0.55
  -2   1   9    1.63    0.64
  -2  -1   9    2.33    0.62
  -2  -1   9    0.16    2.68
  -2  -1   9    1.66    0.50
  -2   1   9    1.53    2.68
   0   2  -9    4.76    1.47
   0   2   9    3.26    1.59
   0   2  -9    6.24    0.89
   0  -2  -9    5.45    2.16
   0  -2   9    5.21    1.48
   0   2   9    6.68    0.91
   0  -2   9    6.41    0.66
   0  -2   9    6.51    1.44
   0   2   9    5.69    1.32
   0   2   9    6.32    0.81
   0  -2   9    5.95    2.42
  -1  -6  -2    1.58    0.74
  -1   6  -2    1.14    0.54
   1   6   2    1.84    0.52
   1  -6   2    2.16    0.75
  -1  -6  -2    1.68    0.70
   1  -6   2    1.78    1.14
  -1  -6  -2    2.83    1.17
  -1   6  -2    1.64    0.77
  -1   6  -2    2.28    1.13
  -3   4  -2   22.33    2.24
   3  -4   2   24.24    2.12
  -3  -4  -2   23.47    2.12
  -3  -4  -2   27.22    2.74
   3   4   2   24.19    2.08
  -3   4  -2   17.15    3.11
   3   4   2   20.95    2.57
  -3   4  -2   22.53    2.05
  -3  -4  -2   20.93    2.24
   3   4   2   27.02    2.79
  -4   2   3    8.69    1.84
   4   2  -3   11.86    1.41
  -4  -2   3   10.73    1.68
   4   2  -3    9.48    2.85
  -4  -2   3   11.98    2.26
  -4   2   3    9.22    0.88
   4  -2  -3    2.35    2.88
  -4  -2   3    8.54    1.08
   4  -2  -3    9.19    1.15
  -4   2   0  149.26   12.21
   4   2   0  153.49   11.13
  -4  -2   0  150.00   11.63
  -4  -2   0  147.64   10.19
   4  -2   0  132.78   10.33
   4   2   0  131.58   10.61
  -4   2   0  155.04   10.61
   4  -2   0   91.84   15.06
  -4   2   0  128.08   11.39
   1  -6  -3  118.02    8.02
   1   6  -3  104.84    7.23
   1  -6  -3  112.95    7.63
  -1   6   3  115.39    7.98
   1   6  -3  116.35    7.87
  -1  -6   3  118.06    8.02
  -1  -6   3  126.05    8.74
   1  -6  -3  134.08    9.26
  -1   6   3  105.40    7.18
   1   6  -3  152.23   10.59
  -1   6   3  114.59    7.74
  -1  -6   3  114.53    7.72
   0  -5   6   -0.82    1.29
   0   5   6   -0.29    0.58
   0  -5   6    1.01    0.56
   0   5  -6   -0.35    0.59
   0   5  -6    0.41    0.76
   0  -5   6   -0.44    0.66
   0  -5  -6   -0.67    0.82
   0  -5  -6   -0.18    0.78
   0  -5  -6    0.16    1.00
   0   5   6   -0.64    1.21
   0   5   6    0.14    0.61
   0   5  -6    0.29    2.09
  -3   0   8   16.01    3.86
   3   0  -8   16.63    1.52
  -3   0   8   17.08    1.55
   3   0  -8   15.07    3.81
  -3   0   8   18.26    1.62
   3   0  -8   16.96    1.43
   4   0  -5    0.50    0.70
   4   0  -5   -0.46    2.55
  -4   0   5    0.85    1.01
   4   0  -5   -0.00    0.66
  -4   0   5   -0.44    0.76
  -4   0   5   -2.13    2.22
  -1   5   6    6.24    1.37
  -1   5   6    5.85    0.53
   1   5  -6    5.53    0.60
  -1  -5   6    7.02    1.66
  -1  -5   6    5.92    0.59
   1  -5  -6    6.09    0.80
   1  -5  -6    5.67    1.22
  -1   5   6    6.40    0.78
  -1  -5   6    5.56    0.71
   1   5  -6    9.12    2.26
   1   5  -6    5.91    0.80
   1  -5  -6    6.22    0.76
   3  -3   4   36.49    4.09
  -3   3  -4   37.75    3.18
  -3  -3  -4   31.94    3.20
   3  -3   4   35.64    2.87
  -3   3  -4   26.52    3.82
   3   3   4   31.15    2.99
   3   3   4   34.43    2.75
   3  -3   4   32.24    2.59
  -2  -3   8    1.46    0.52
  -2  -3   8    3.40    2.37
  -2   3   8    0.56    1.54
   2  -3  -8    2.86    1.67
   2  -3  -8    0.46    0.73
  -2   3   8    0.79    0.67
  -2  -3   8    2.07    0.92
   2   3  -8   -2.73    2.53
   2   3  -8    1.25    0.49
  -3   2  -5    1.24    1.27
   3  -2   5   -0.55    1.97
   3  -2   5    3.07    1.67
  -3   2  -5    1.86    1.58
  -3  -2  -5    1.22    1.17
  -3   2  -5    1.25    2.41
   3   2   5   -0.26    1.56
  -3  -2  -5    1.36    1.58
   3   2   5    3.41    1.79
   3  -2   5    1.81    1.08
   3   2   5    2.09    0.86
   4   0   2    1.69    0.95
  -4   0  -2    1.38    1.51
   4   0   2    0.38    2.25
  -4   0  -2    0.23    1.53
  -4   0  -2   -0.01    1.78
   2   5  -5    4.84    0.99
  -2   5   5    4.76    0.60
   2   5  -5    4.23    0.59
   2   5  -5    7.61    2.15
  -2  -5   5    6.13    1.70
  -2  -5   5    4.02    1.12
   2  -5  -5    4.20    1.36
  -2  -5   5    4.94    0.65
  -2   5   5    4.59    0.70
   2  -5  -5    6.43    0.78
   2  -5  -5    4.95    0.50
   1   0   9   -1.05    1.79
   1   0   9   -0.11    1.02
  -1   0  -9   -0.94    1.14
   1   0   9   -0.70    0.73
   1   0   9    0.15    1.62
   3   1  -8   60.98    1.23
  -3   1   8   67.77    8.71
   3  -1  -8   65.52    4.54
  -3   1   8   58.54    5.98
  -3  -1   8   66.20    4.60
  -3   1   8   64.57    4.48
  -3  -1   8   64.05    4.42
  -3   1   8   61.08    1.85
  -3  -1   8   69.42    7.86
   3   1  -8   59.49    4.43
   3  -1  -8   58.38    4.39
   4  -1  -5    1.33    0.68
  -4  -1   5    1.04    0.85
  -4  -1   5    1.93    2.18
  -4   1   5   -0.72    1.11
   4  -1  -5   -0.41    2.73
   4   1  -5    1.13    0.73
  -4  -1   5   -0.39    0.91
   4  -1  -5    1.01    0.75
   4   1  -5    0.67    2.63
   4   1  -5    1.10    0.62
  -4   1   5    1.24    0.80
  -2   4   7   21.89    1.84
   2  -4  -7   21.72    2.55
  -2  -4   7   26.20    2.12
  -2   4   7   29.13    2.80
  -2  -4   7   30.68    3.18
   2   4  -7   38.62    4.24
  -2   4   7   23.29    1.96
   4   2  -4   37.18    4.26
  -4  -2   4   35.35    3.06
   4   2  -4   31.78    2.55
   4   2  -4   30.34    2.40
   4  -2  -4   26.04    2.43
   4  -2  -4   33.73    2.68
  -4   2   4   30.55    3.29
  -4   2   4   35.26    2.83
  -4  -2   4   30.51    2.52
  -4  -2   4   36.13    3.82
  -3  -4   5    2.33    0.67
   3   4  -5    3.53    1.12
  -3   4   5    2.03    0.70
  -3  -4   5    2.34    1.93
   3  -4  -5    2.29    0.57
   4  -1   2   51.89    4.04
  -4   1  -2   64.71    5.33
   4   1   2   52.55    4.20
  -4  -1  -2   57.13    4.74
  -4   1  -2   45.26    4.70
  -4  -1  -2   52.81    4.83
  -4   1  -2   42.98    4.11
   4  -1   2   43.47    5.09
  -4  -1  -2   50.04    5.56
   4   1   2   44.58    4.42
  -1   4  -7   48.17    4.86
  -1  -4  -7   65.20    4.66
   1  -4   7   57.84    4.41
   1   4   7   61.72    1.90
   1   4   7   53.88    4.09
   1   4   7   63.61    4.89
   1  -4   7   52.91    4.41
   1   4   7   54.78    4.20
   1  -4   7   58.71    4.40
  -1   4  -7   55.85    4.32
  -4  -2  -1    9.08    1.65
   4  -2   1    2.86    2.58
  -4   2  -1    8.99    1.17
  -4  -2  -1   10.24    1.43
   4   2   1    9.41    1.53
   4  -2   1    9.63    1.22
  -4   2  -1   10.44    2.32
   4   2   1    6.77    2.11
   4   2   1    8.16    0.89
  -4   2  -1   10.00    2.39
   0   6  -4   -0.68    1.78
   0  -6  -4    0.20    1.18
   0   6  -4    0.27    0.56
   0  -6   4    0.13    1.07
   0  -6   4   -0.76    0.49
   0  -6  -4    0.82    0.69
   0   6   4   -0.28    0.49
   0   6  -4   -0.21    0.73
   0  -6   4    0.64    0.68
   0  -6  -4    0.88    0.81
   1   3   8   33.78    2.76
   1  -3   8   33.85    4.63
  -1   3  -8   25.21    3.17
   1  -3   8   36.75    2.84
   1   3   8   36.01    2.86
   1  -3   8   44.56    3.90
   1  -3   8   37.20    3.04
   1   3   8   37.61    3.38
  -1  -3  -8   41.81    3.54
   1   3   8   35.55    2.99
  -1   1  -9    0.60    1.60
   1   1   9    0.47    1.17
  -1  -1  -9   -0.02    1.18
  -1   1  -9    1.19    1.19
   1  -1   9    0.57    1.87
   1  -1   9   -0.25    0.69
   1   1   9   -0.36    1.26
   1  -1   9   -1.67    1.88
  -1  -1  -9    1.47    2.21
   1  -1   9   -0.57    1.06
   1   1   9   -2.18    1.95
  -1  -6  -3   13.94    1.43
   1  -6   3   15.99    1.74
  -1   6  -3   13.61    1.37
  -1   6  -3   14.51    1.78
  -1  -6  -3   15.67    1.51
   1   6   3   14.58    1.30
  -1   6  -3   14.57    1.34
   1   6   3   16.29    1.84
   1  -6   3   13.77    1.35
  -1  -6  -3   17.29    1.81
  -2   2   9   -0.01    0.43
   2   2  -9    0.04    0.49
  -2   2   9   -0.58    0.99
   2  -2  -9   -0.08    0.71
  -2  -2   9   -0.44    0.94
  -2  -2   9   -0.12    0.50
  -2  -2   9   -0.68    2.54
   2   2  -9   -1.50    2.58
  -2  -2   9   -1.19    1.45
  -2   2   9    0.33    0.69
  -2   2   9   -0.77    1.52
   3   0   6   93.65    7.03
  -3   0  -6   87.58    6.44
   3   0   6  122.18   10.09
   3   0   6  123.54    9.17
  -3   0  -6  123.41   10.99
  -3   0  -6  128.02   10.34
  -2   0  -8  111.70    8.14
   2   0   8  108.33    7.84
   2   0   8  111.12    9.92
   2   0   8  136.62   10.21
   1   6  -4    4.81    0.56
  -1   6   4    4.25    0.57
   1   6  -4    4.94    0.70
   1  -6  -4    4.49    0.57
  -1  -6   4    4.34    0.65
   1  -6  -4    7.65    1.31
  -1  -6   4    3.80    0.62
  -1  -6   4    5.96    1.38
   1   6  -4    5.12    2.08
   1  -6  -4    4.23    0.78
  -1   6   4    4.42    0.76
  -1   0  10   40.05    3.59
  -1   0  10   37.27    2.83
  -1   0  10   35.70    3.35
  -1   0  10   35.36    2.76
   3   4   3   18.12    1.67
   3   4   3   18.25    2.28
   3  -4   3   18.59    1.72
  -3   4  -3   15.52    1.61
  -3   4  -3   19.23    2.01
   3   4   3   22.14    2.49
  -3  -4  -3   19.95    2.26
  -3   4  -3   13.82    2.71
   2   5   4   34.58    2.70
  -2  -5  -4   34.15    2.74
   2  -5   4   47.16    4.04
   2  -5   4   35.52    2.79
   2   5   4   34.90    3.00
  -2  -5  -4   32.72    2.77
  -2   5  -4   31.65    2.55
  -1  -4   8   41.62    3.14
   1   4  -8   31.98    3.13
  -1  -4   8   42.87    3.28
  -1   4   8   43.81    3.38
   1  -4  -8   42.71    3.42
  -1   4   8   46.40    3.91
   1  -4  -8   38.14    3.42
  -1   4   8   42.10    3.20
  -1  -4   8   41.59    3.87
  -3  -3   7    8.16    2.41
  -3   3   7    6.59    1.48
   3  -3  -7    8.93    0.79
  -3  -3   7    8.84    0.70
  -3   3   7   12.23    3.11
  -3   3   7    8.27    0.72
   3   3  -7    8.30    0.64
   3  -3  -7    6.33    0.84
   3   1   6    0.71    1.11
  -3   1  -6    2.13    2.33
   3  -1   6    1.56    1.71
  -3  -1  -6    0.95    1.76
  -3   1  -6    1.64    1.77
   3   1   6    2.45    1.63
   3  -1   6    0.27    1.30
   3  -1   6    1.94    1.55
   3   1   6    2.44    1.51
  -3   1  -6    1.29    1.06
  -3  -1  -6    0.83    1.11
   1   3  -9    9.41    0.70
  -1   3   9    9.30    0.78
  -1   3   9    8.59    1.46
  -1  -3   9    8.88    0.60
  -1   3   9    8.77    1.32
   1   3  -9    7.27    1.49
  -1  -3   9    9.12    2.15
   1  -3  -9   14.82    3.17
  -1  -3   9    7.44    1.14
   1   3  -9   12.58    2.92
   2  -6  -1  160.80   10.85
  -2  -6   1  155.31   10.46
  -2  -6   1  145.80    9.92
   2   6  -1  153.03   10.33
   2  -6  -1  155.47   10.45
  -2   6   1  141.34    9.56
   2  -6  -1  160.79   11.04
  -2   6   1  168.42   11.56
  -2  -6   1  158.84   10.93
   2   6  -1  143.20    9.83
   0  -4  -8    0.57    0.97
   0  -4  -8    0.79    1.04
   0  -4   8    0.62    1.69
   0   4  -8   -1.04    2.22
   0   4  -8    1.07    1.35
   0  -4   8    0.15    0.74
   0   4   8    0.99    0.67
   0  -4  -8    0.79    0.88
   0   4   8    2.09    1.18
   0  -4   8    0.59    0.59
   0   4   8   -0.16    0.75
   4   0  -6  145.17    9.96
  -4   0   6  165.23   11.34
   4   0  -6  111.21   17.38
  -4   0   6  177.56   17.08
  -4   0   6  164.52   11.21
   4   0  -6  164.93   11.15
   2   1   8    2.10    1.67
   2   1   8    3.84    1.23
   2  -1   8    3.09    1.01
  -2  -1  -8    5.81    1.65
  -2   1  -8    4.53    1.13
   2   1   8    5.27    1.13
   2  -1   8    6.33    1.60
  -2  -1  -8    5.82    1.20
  -2  -1  -8    4.63    1.88
   2  -1   8    5.21    1.69
  -1   1  10   61.26    1.35
  -1   1  10   57.73    4.32
  -1  -1  10   52.74    5.27
  -1  -1  10   56.21    4.18
  -1   1  10   59.61    5.35
  -1   1  10   55.87    4.76
  -1  -1  10   53.93    4.10
   1  -1 -10   61.82    1.52
   1  -1 -10   52.80    5.21
  -1  -1  10   58.90    5.10
   1   1 -10   59.75    4.62
  -4   3   2   44.17    4.69
   4  -3  -2   38.06    3.79
   4   3  -2   46.02    3.80
  -4   3   2   42.58    3.34
  -4  -3   2   55.67    4.57
   4   3  -2   45.76    4.47
  -4  -3   2   40.14    4.06
  -4  -3   2   44.27    3.48
  -4   3   2   39.42    5.50
   2  -6   0    7.13    0.86
  -2   6   0    6.75    0.72
   2  -6   0    6.54    0.60
   2   6   0    6.76    0.57
   2  -6   0    7.78    1.24
  -2   6   0    7.90    1.23
  -2  -6   0    6.84    1.26
   2   6   0    6.70    0.82
  -2  -6   0    6.45    0.88
   4  -3  -1   55.75    5.38
  -4   3   1   66.30    4.65
  -4   3   1   57.81    7.67
   4   3  -1   76.50    5.55
   4   3  -1   57.47    5.31
  -4  -3   1   73.75    5.59
  -4  -3   1   69.35    4.91
  -4  -3   1   70.00    5.60
  -4   3   1   59.40    6.26
   4  -3  -1   60.51    4.58
  -3  -5   1   14.14    1.93
   3  -5  -1   14.75    1.38
   3   5  -1   17.27    2.67
   3   5  -1   18.26    2.19
  -3   5   1   13.41    1.65
   3   5  -1   13.95    1.45
   3   5  -1   13.90    1.30
  -3  -5   1   16.61    1.63
  -3   5   1   13.91    1.36
   3  -5  -1   14.43    1.43
   0   0  10  263.19   17.67
   0   0  10  225.29   17.81
   0   0  10  249.47   17.77
   0   0  10  214.71   14.55
   0   0 -10  237.41   19.24
   0   0  10  312.67   24.25
   3  -2  -8   70.96    4.91
  -3  -2   8   72.35    5.07
  -3   2   8   65.16    4.53
  -3  -2   8   73.91    6.76
  -3   2   8   61.91    3.89
   3   2  -8   63.18    1.15
   3  -2  -8   55.70    4.17
  -3  -2   8   70.35    4.83
  -3   2   8   67.78   11.04
  -4   2   5   32.75    2.64
   4  -2  -5   27.30    2.37
  -4   2   5   24.35    2.70
   4   2  -5   25.20    4.02
  -4  -2   5   35.67    3.85
  -4  -2   5   36.63    3.09
   4   2  -5   30.27    2.43
  -4  -2   5   33.00    2.67
   4  -2  -5   32.43    2.56
   4   2  -5   31.57    2.46
   2   3   7   22.75    2.63
  -2  -3  -7   19.90    1.95
   2   3   7   22.83    2.02
   2   3   7   21.72    1.92
   2   3   7   20.10    2.09
   2  -3   7   22.72    2.09
   2  -3   7   26.81    3.93
  -2   3  -7   17.52    2.58
   3   5  -2   67.31    4.96
   3  -5  -2   50.76    3.88
   3   5  -2   45.08    3.55
   3  -5  -2   49.15    3.72
   3   5  -2   48.45    3.66
  -3  -5   2   49.94    3.81
  -3  -5   2   48.60    4.18
  -3   5   2   52.09    4.20
  -3   5   2   46.05    3.55
   3   5  -2   45.32    4.25
  -2   6   2   18.11    1.92
   2  -6  -2   14.76    1.41
   2  -6  -2   16.17    1.91
  -2  -6   2   16.96    2.00
   2   6  -2   11.98    1.18
   2   6  -2   14.74    1.30
  -2  -6   2   13.54    1.39
  -2   6   2   14.89    1.34
  -2  -6   2   15.23    1.35
  -2   6   2   14.11    1.32
   2  -6  -2   15.25    1.33
  -4   0  -3    0.33    1.53
  -4   0  -3    0.26    1.61
  -4   0  -3   -0.24    1.53
   4   0   3    0.33    2.17
   4   0   3   -0.05    1.13
   0   3  -9    2.27    1.45
   0  -3   9   -0.22    1.99
   0   3   9    0.06    1.32
   0  -3   9   -0.04    1.41
   0   3   9    1.35    0.71
   0   3   9   -0.55    0.74
   0  -3  -9   -0.39    1.46
   0  -3   9    0.68    0.54
   0  -3   9    0.86    1.01
   1   5   6   40.94    3.22
  -1  -5  -6   45.25    3.54
   1   5   6   45.82    3.50
   1   5   6   44.89    3.69
  -1   5  -6   45.40    3.49
   1  -5   6   43.80    3.33
  -1  -5  -6   40.36    3.29
  -1   5  -6   47.86    3.78
   1  -5   6   46.08    3.54
   1  -5   6   47.45    3.94
  -1  -5  -6   47.69    3.70
   2  -4   6    3.74    0.88
   2   4   6    6.05    0.88
   2   4   6    4.10    0.82
  -2   4  -6    4.87    0.78
  -2   4  -6    4.83    1.18
   2   4   6    2.91    1.66
   2  -4   6    5.28    0.81
   2   4   6    6.27    1.34
  -2  -4  -6    6.22    1.05
   3   5   0    6.05    0.92
   3  -5   0    6.19    0.87
   3   5   0    4.40    2.01
  -3  -5   0    7.26    1.42
  -3   5   0    4.96    1.19
  -3  -5   0    5.73    1.00
   3   5   0    7.60    1.65
   3  -5   0    6.53    0.72
  -3   5   0    5.44    0.81
   3   5   0    5.06    0.64
   4  -2   2    2.66    0.85
  -4   2  -2    1.99    1.17
   4   2   2    4.84    1.55
   4  -2   2    1.30    2.31
  -4   2  -2    2.57    1.97
   4   2   2    1.29    2.03
  -4  -2  -2    1.54    1.50
  -4   2  -2    3.53    2.15
  -4  -2  -2    1.17    1.15
   4   2   2    2.74    0.83
  -4  -1   6   11.50    1.32
  -4   1   6   10.47    1.42
   4  -1  -6    6.91    2.90
   4   1  -6   12.52    1.26
   4  -1  -6   11.64    1.21
   4   1  -6   12.04    1.17
  -4   1   6   14.28    1.43
   4   1  -6   12.42    3.46
  -4   1   6    8.86    2.84
   4  -1  -6   12.75    1.30
  -4  -1   6    9.72    1.16
  -4  -1   6   10.03    2.70
   4   3  -3   22.59    2.11
   4   3  -3   21.80    3.44
  -4  -3   3   29.20    2.85
  -4   3   3   24.33    3.35
   4  -3  -3   19.84    2.24
  -4  -3   3   25.50    2.24
  -4  -3   3   19.84    2.78
  -4   3   3   24.89    2.18
  -4   3   3   19.07    3.88
   4   3   0    0.01    2.01
  -4   3   0    3.13    1.00
  -4   3   0    2.19    2.51
  -4  -3   0    2.78    1.01
   4   3   0    5.49    1.53
   4  -3   0    2.93    0.84
   4  -3   0    2.82    1.35
  -4  -3   0    3.79    1.55
   4  -3   0   -1.14    2.39
   4   3   0    2.97    0.78
  -4   3   0    2.44    2.25
   1   2   9    0.51    1.19
   1  -2   9    1.32    0.70
  -1  -2  -9    0.83    1.21
   1   2   9   -0.61    1.69
   1  -2   9    1.31    1.04
   1  -2   9    1.51    1.39
   1  -2   9    3.03    2.39
  -1  -2  -9    1.31    1.82
   1   2   9    1.39    1.10
  -1   2  -9    1.65    1.62
   1   2   9    1.65    0.85
   2  -5  -6   32.96    2.52
  -2   5   6   32.21    2.48
   2  -5  -6   35.43    3.21
  -2  -5   6   36.78    3.38
  -2  -5   6   37.38    2.84
   2  -5  -6   35.00    2.75
  -2  -5   6   31.87    2.56
   2   5  -6   30.84    2.50
  -2   5   6   33.25    2.63
   0  -1  10   19.68    3.25
   0  -1  10   13.94    2.34
   0   1  10   16.03    1.85
   0   1  10   14.92    1.82
   0   1  10   18.54    1.64
   0   1  10   16.54    1.55
   0   1 -10   13.56    1.96
   0  -1  10   18.12    1.55
   0  -1 -10   16.29    2.06
   0  -1  10   19.23    3.08
   0  -1  10   15.28    1.80
   0   1  10   18.87    2.42
   2   6   1   58.01    4.42
  -2  -6  -1   55.53    4.26
   2  -6   1   58.64    4.39
   2   6   1   57.06    4.28
  -2   6  -1   62.82    1.82
  -2   6  -1   55.74    4.21
   2  -6   1   60.40    4.76
   2  -6   1   60.65    4.58
   2   6   1   58.32    4.71
  -2  -6  -1   57.50    4.51
   4  -1   3    0.28    0.97
   4   1   3    0.37    0.86
   4  -1   3   -0.23    1.24
  -4   1  -3    0.50    1.66
  -4   1  -3   -0.06    1.44
  -4  -1  -3    0.87    1.42
  -4   1  -3    1.42    1.86
   4   1   3   -0.52    2.27
   4  -1   3   -4.09    2.06
  -4  -1  -3   -1.13    1.38
  -4  -1  -3   -1.04    1.29
   3  -3   5   19.25    1.78
  -3  -3  -5   25.18    2.71
  -3   3  -5   14.35    2.50
   3   3   5   18.04    2.17
   3   3   5   20.43    1.88
   3  -3   5   20.18    1.85
   3  -3   5   24.54    3.22
   3  -5  -3   18.19    1.56
  -3   5   3   21.35    2.30
   3   5  -3   19.00    1.72
   3  -5  -3   17.84    1.64
  -3   5   3   19.02    1.74
   3   5  -3   25.36    2.60
  -3  -5   3   17.71    2.22
  -3  -5   3   19.71    1.76
   3   5  -3   17.14    1.46
   3  -5  -3   20.74    2.36
   3  -4  -6   58.86    5.60
   3   4  -6   48.14    3.70
  -3   4   6   55.98    4.25
  -3  -4   6   59.09    5.02
   3  -4  -6   57.21    4.33
  -3  -4   6   56.77    4.26
  -1   6  -4   27.35    2.66
   1   6   4   34.72    2.92
   1  -6   4   33.07    2.78
  -1   6  -4   35.01    2.71
   1  -6   4   33.03    2.53
  -1   6  -4   32.70    2.65
  -1   6  -4   27.35    2.66
   1   6   4   35.02    2.70
  -1  -6  -4   39.39    3.10
  -1  -6  -4   30.53    2.59
  -1  -6  -4   33.71    2.71
   1  -6   4   36.27    2.85
   1  -5  -7   19.79    1.79
  -1  -5   7   21.03    2.56
  -1   5   7   22.37    1.94
   1  -5  -7   16.49    1.92
  -1   5   7   21.17    2.19
  -1   5   7   20.42    1.68
  -1  -5   7   21.79    1.78
   1  -5  -7   19.89    1.77
   1   5  -7   21.57    2.07
   1   5  -7   29.95    3.43
  -1  -5   7   21.13    1.81
   0  -5  -7   13.81    1.45
   0   5  -7   20.24    2.81
   0  -5   7    9.01    1.58
   0  -5   7   12.70    1.28
   0   5   7   11.97    1.23
   0   5  -7   11.25    1.08
   0  -5   7   12.86    1.20
   0  -5  -7   12.49    1.51
   0  -5  -7   11.00    1.23
   0   5   7   13.19    1.59
   0   5   7   11.52    1.13
   0   5  -7   14.13    1.65
   2  -6  -3   10.52    1.01
  -2   6   3   11.25    1.63
   2   6  -3    9.71    0.99
   2  -6  -3   10.84    1.18
  -2   6   3   10.37    1.16
  -2  -6   3    8.97    0.82
  -2  -6   3   11.21    1.09
  -2  -6   3    9.17    1.53
   2  -6  -3   11.59    1.68
   2   6  -3   12.53    2.30
  -2   6   3    9.87    0.99
   2   6  -3   10.33    0.98
   0   6  -5    7.86    0.79
   0  -6   5    9.82    1.08
   0   6  -5    7.90    0.67
   0   6   5    8.69    0.62
   0  -6   5    9.39    0.67
   0  -6  -5    9.29    1.27
   0   6   5    8.73    1.27
   0  -6  -5    7.12    0.89
   0   6   5    8.04    0.74
   0   6  -5    9.28    2.07
   0  -6   5    6.61    1.18
   0  -6  -5    9.39    0.87
   3   5   1   30.27    2.50
   3  -5   1   30.02    2.40
   3   5   1   37.87    3.34
  -3   5  -1   28.25    4.92
  -3   5  -1   30.03    2.67
   3   5   1   32.46    3.22
  -3   5  -1   33.89    2.74
  -3  -5  -1   30.70    2.85
   3  -5   1   31.56    2.48
   3   5   1   32.25    2.51
  -3  -5  -1   35.14    2.84
  -2   0  10   32.66    3.49
  -2   0  10   31.79    4.98
  -2   0  10   31.42    2.46
   2   0 -10   30.91    2.52
   2   0 -10   31.92    2.52
  -2   0  10   30.92    2.39
  -3   2  -6  207.73   20.18
   3   2   6  179.46   14.77
   3  -2   6  165.56   11.53
   3   2   6  186.50   12.80
   3  -2   6  216.36   16.75
  -3   2  -6  156.32   10.71
  -3  -2  -6  185.95   13.06
   3   2   6  165.14   11.85
  -3  -2  -6  168.70   14.23
  -4   3   4   40.15    8.52
   4   3  -4   57.57    4.42
  -4   3   4   60.67    4.62
  -4  -3   4   58.35    4.46
  -4  -3   4   66.73    4.98
  -4   3   4   52.44    5.54
   4  -3  -4   48.81    4.15
  -4   3   4   56.27    5.65
  -4  -3   4   56.07    5.27
   4   3  -4   64.59    5.82
  -1   6   5  101.79    6.95
  -1  -6   5  105.34    7.12
   1   6  -5  102.01    6.92
   1  -6  -5  100.92    6.87
   1   6  -5  122.27    8.65
  -1   6   5   99.96    6.78
   1  -6  -5   96.24    6.54
   1   6  -5  102.45    7.05
   1  -6  -5  106.53    7.57
  -1  -6   5  108.69    7.62
  -1  -6   5   96.99    6.75
   2  -2   8  194.54   16.42
   2   2   8  161.45   11.22
   2  -2   8  136.83    9.52
   2   2   8  159.88   12.83
   2  -2   8  154.70   10.49
   2   2   8  150.26   10.64
  -2  -2  -8  152.29   10.80
   2  -2   8  113.37   11.05
  -2  -2  -8  145.51   11.05
  -2  -2  -8  177.64   12.99
  -3   0   9    1.23    2.85
  -3   0   9   -0.37    0.57
   3   0  -9   -0.02    0.44
  -3   0   9    0.43    0.55
   3   0  -9   -0.85    0.59
  -1  -2  10    3.41    0.55
  -1   2  10    2.54    0.61
  -1  -2  10    3.94    1.52
  -1  -2  10    2.61    0.63
  -1   2  10    3.26    1.10
  -1   2  10    3.43    0.68
   1  -2 -10    4.10    0.80
  -1  -2  10    2.10    1.70
   1   2 -10    4.27    0.75
  -1   2  10    3.93    1.46
  -1  -2  10    2.51    2.18
   4   3   1   20.18    1.82
   4  -3   1   15.60    2.40
   4   3   1   26.44    2.91
   4   3   1   20.77    2.99
  -4   3  -1   24.28    3.50
  -4   3  -1   15.22    2.82
  -4  -3  -1   21.75    2.04
  -4   3  -1   22.48    2.08
   4  -3   1   22.87    1.98
  -4  -3  -1   23.92    2.66
   3  -4   4    0.38    0.71
   3   4   4    0.43    0.83
  -3  -4  -4    1.39    1.51
  -3   4  -4   -1.85    3.04
   3   4   4   -0.24    1.61
   2   6   2   24.28    2.01
  -2  -6  -2   20.57    1.83
  -2   6  -2   20.48    1.78
   2  -6   2   24.34    2.28
  -2  -6  -2   24.47    2.35
   2  -6   2   23.56    2.00
   2   6   2   26.91    2.67
  -2   6  -2   20.71    2.03
   2   6   2   25.43    2.19
  -2  -1  10   48.01    3.59
  -2  -1  10   46.18    3.53
  -2   1  10   48.32    3.69
  -2  -1  10   68.44    6.75
  -2   1  10   37.06    8.18
  -2   1  10   50.91    4.53
  -2   1  10   48.42    3.62
  -2  -1  10   44.53    3.89
   2   1 -10   46.72    3.55
   2  -1 -10   49.05    3.77
  -2   4   8   52.14    3.96
  -2  -4   8   62.00    2.81
  -2  -4   8   50.80    3.80
   2  -4  -8   42.83    4.35
   2   4  -8   49.05    3.69
  -2   4   8   44.64    3.36
  -2   4   8   57.28    4.77
  -2   3   9    5.93    1.65
  -2  -3   9    7.47    0.63
   2   3  -9    7.46    2.53
  -2  -3   9    7.11    1.82
  -2   3   9    6.11    0.69
  -2  -3   9    6.96    0.84
   2  -3  -9    7.29    0.82
   2   3  -9    7.30    0.60
  -2  -3   9    8.18    2.41
   2  -3  -9    5.85    1.67
   3   5  -4    7.31    1.57
  -3  -5   4    4.85    0.79
  -3   5   4    7.02    1.42
   3  -5  -4    5.64    0.56
   3  -5  -4    8.12    1.64
  -3  -5   4    7.08    1.88
   3  -5  -4    6.35    0.82
  -3   5   4    5.76    0.79
   3   5  -4    4.66    0.75
   0   7   0   -0.15    1.17
   0  -7   0    0.13    0.50
   0   7   0    0.44    0.68
   0  -7   0   -0.08    0.66
   0  -7   0    0.76    1.00
   0   7   0    0.33    0.55
  -4  -2   6  155.71   14.11
  -4  -2   6  163.96   11.45
  -4   2   6  188.69   12.75
  -4   2   6  149.02   11.78
   4   2  -6  177.75   11.99
   4  -2  -6  151.87   10.41
   4  -2  -6  169.25   11.42
   4   2  -6  162.22   10.95
  -4  -2   6  182.44   12.36
   4   2  -6  156.77   15.60
  -3   1   9   -0.73    2.58
   3   1  -9    0.25    0.43
   3  -1  -9    0.18    0.66
  -3  -1   9    2.66    2.50
  -3   1   9   -0.35    0.60
  -3  -1   9   -0.16    0.57
  -3   1   9   -0.36    1.50
   3   1  -9    0.45    0.61
  -3  -1   9    0.80    0.60
   3  -1  -9    0.45    0.75
   3   1  -9    0.45    0.61
  -3   1   9   -0.04    1.20
  -2  -5  -5    2.39    1.00
   2   5   5    1.49    1.39
  -2   5  -5    0.77    2.17
  -2   5  -5    1.51    0.94
  -2   5  -5    1.72    0.77
   2  -5   5    1.60    0.67
   2  -5   5    2.37    0.73
  -2  -5  -5    2.25    0.95
   2   5   5    2.43    0.75
   0  -7  -1  103.39    6.99
   0   7  -1   86.84    6.32
   0   7   1   98.41    6.72
   0   7   1  103.57    7.01
   0   7  -1   99.99    6.78
   0  -7  -1  105.41    7.19
   0  -7  -1  108.08    7.50
   0  -7   1  101.14    6.90
   0   7  -1  112.91    7.86
   0   7   1  117.22    8.10
   0  -7   1  107.55    7.46
   0   2 -10  117.39    8.14
   0   2 -10   92.51    7.76
   0  -2  10  104.81    7.80
   0  -2 -10   97.17    7.59
   0   2  10  119.65    8.41
   0  -2  10  109.91    7.45
   0   2  10  112.08    7.95
   0  -2 -10  112.97    9.82
   0  -2  10  131.62   12.98
   0   2  10  119.60    8.71
   0   2  10  109.61    7.51
   4   0  -7   -0.07    0.52
  -4   0   7   -0.71    0.88
  -4   0   7    1.90    2.73
   4   0  -7   -1.03    2.79
  -4   0   7   -0.50    0.68
   4   0  -7   -0.62    0.62
   4  -2   3    7.83    2.22
  -4   2  -3    9.32    1.43
  -4  -2  -3   12.79    1.93
  -4  -2  -3   11.32    1.54
   4   2   3   11.72    2.36
   4   2   3   12.20    1.33
  -4  -2  -3   16.23    2.22
   4  -2   3   10.20    1.30
  -4   2  -3    7.59    1.96
  -4   2  -3   12.34    2.61
  -2   6   4   56.08    4.25
   2  -6  -4   63.71    4.67
  -2  -6   4   51.94    4.10
   2  -6  -4   59.06    4.40
  -2  -6   4   68.50    5.06
   2  -6  -4   62.03    1.30
   2   6  -4   58.02    4.38
  -2   6   4   57.05    4.26
  -2   6   4   66.96    4.85
  -2  -6   4   61.94    1.12
   2   6  -4   62.19    1.14
   2   6  -4   79.34    6.01
   3   5   2   36.86    3.39
   3   5   2   34.32    2.78
   3   5   2   37.77    3.41
   3  -5   2   36.31    2.84
  -3   5  -2   33.07    2.83
  -3   5  -2   33.07    2.83
  -3  -5  -2   35.17    3.08
   3  -5   2   34.35    2.69
   3   5   2   33.75    2.62
   1   4   8   54.44    4.44
   1  -4   8   47.66    4.38
   1   4   8   50.42    3.87
   1  -4   8   56.75    4.26
   1   4   8   58.41    4.46
  -1  -4  -8   64.13    4.63
   1  -4   8   54.53    4.17
   1   4   8   57.07    4.54
  -1   4  -8   42.43    4.46
  -4   0  -4   78.09    5.93
   4   0   4   85.07    6.43
  -4   0  -4   84.75    6.90
   4   0   4   93.21    6.55
  -4   0  -4   71.17    7.21
  -3  -3   8   20.28    2.77
  -3   3   8   20.01    2.29
   3  -3  -8   20.66    1.81
  -3  -3   8   19.55    1.65
   3   3  -8   19.65    1.62
  -3   3   8   18.39    1.63
   3   3  -8   26.33    3.67
   4   3  -5    6.24    0.75
   4   3  -5    6.24    0.75
   4  -3  -5    6.89    0.82
  -4  -3   5    7.79    1.98
   4   3  -5    6.52    0.67
  -4   3   5    5.80    2.07
  -4  -3   5    6.53    0.96
  -4   3   5    8.20    0.88
   4   3  -5    5.54    2.76
   4  -3  -5    4.77    0.95
  -4  -3   5    6.37    1.56
  -4   1   7    2.59    0.77
   4   1  -7    3.12    0.67
   4   1  -7    3.20    0.59
   4  -1  -7    2.78    0.65
  -4   1   7    2.09    0.96
   4   1  -7    3.55    2.95
  -4  -1   7    3.87    0.74
  -4   1   7    4.92    2.95
   4  -1  -7   -1.44    2.56
  -4  -1   7    4.63    0.91
  -4  -1   7    2.45    2.25
   4  -1  -7    4.23    0.73
   3   0   7    0.09    1.43
   3   0   7   -0.17    1.52
  -3   0  -7    0.57    0.98
   3   0   7    0.17    1.29
  -3   0  -7    0.85    1.49
   0  -7  -2   46.47    3.56
   0   7  -2   44.31    3.33
   0   7  -2   51.17    4.10
   0   7   2   44.43    3.34
   0  -7  -2   44.03    3.33
   0  -7   2   45.37    3.62
   0  -7  -2   50.18    3.98
   0  -7   2   43.74    3.36
   0   7  -2   43.24    3.34
   0   7   2   53.47    4.26
   4   3   2   80.68    6.28
   4   3   2   71.67    5.59
  -4  -3  -2   73.50    5.93
  -4   3  -2   61.41    3.43
  -4   3  -2   75.27    8.00
   4   3   2   76.59    5.33
   4  -3   2   71.70    4.99
  -4  -3  -2   68.40    4.92
   1  -7   0   10.84    1.03
  -1  -7   0    9.89    1.14
   1  -7   0   10.50    1.49
   1   7   0    9.40    1.49
  -1   7   0   12.11    1.60
   1  -7   0   10.04    1.12
  -1  -7   0    9.67    1.47
   1   7   0   10.71    1.05
   1   7   0    9.26    0.73
  -1   7   0    9.95    0.99
  -1   7   0    8.95    0.81
  -4   1  -4   27.71    3.59
   4  -1   4   35.91    2.96
   4  -1   4   35.06    3.16
  -4  -1  -4   32.67    3.59
   4   1   4   30.26    3.38
   4   1   4   37.28    3.03
  -4  -1  -4   30.01    2.79
  -4   1  -4   29.05    2.91
  -4   1  -4   37.47    3.91
  -4  -1  -4   39.38    3.55
   1   0  10  337.73   15.60
   1   0  10  335.28    7.26
  -1   0 -10  319.15   24.52
   1   0  10  359.81   13.13
  -1   0 -10  304.41   22.34
   1   0  10  325.30   21.98
   1   3   9   49.18    3.80
   1   3   9   50.60    4.45
   1   3   9   55.97    4.49
  -1  -3  -9   44.47    3.71
  -1   3  -9   37.26    4.81
   1   3   9   51.20    3.98
   1  -3   9   48.30    4.79
   1  -3   9   55.33    4.15
   1  -3   9   49.99    3.95
   1  -3   9   50.59    3.98
   1  -7  -1  100.41    6.85
  -1   7   1  115.67    7.99
   1  -7  -1   99.93    6.78
   1  -7  -1  111.82    7.75
  -1  -7   1  108.44    7.55
   1   7  -1  123.18    8.58
   1   7  -1   98.54    6.69
  -1  -7   1  101.68    6.97
  -1   7   1   99.60    6.75
   1   7  -1  100.21    6.86
  -1   6  -5   66.10    4.63
  -1   6  -5   64.74    4.47
  -1  -6  -5   65.29    4.57
  -1   6  -5   50.41    4.25
   1  -6   5   67.00    4.60
   1  -6   5   72.18    4.99
  -1  -6  -5   62.44    1.86
   1   6   5   67.89    4.92
   1   6   5   65.96    4.55
   1  -6   5   58.41    4.54
  -1  -6  -5   70.19    4.88
  -2   6  -3   14.30    1.38
   2   6   3   14.62    1.79
  -2   6  -3   14.12    1.60
  -2   6  -3   14.12    1.60
  -2  -6  -3   14.03    1.73
   2   6   3   14.27    1.37
   2  -6   3   15.60    1.49
   2  -6   3   16.73    1.79
   2   6   3   14.73    1.37
  -2   6  -3   14.35    1.44
  -2  -6  -3   16.28    1.61
   2   5  -7   19.65    2.98
  -2  -5   7   16.92    2.43
   2  -5  -7   14.77    1.51
  -2   5   7   15.13    1.81
  -2  -5   7   17.36    1.50
  -2   5   7   16.14    1.47
   2  -5  -7   18.22    2.11
  -2   5   7   14.71    1.41
  -2  -5   7   14.18    1.33
  -2   2  10   19.53    2.28
   2  -2 -10   22.64    1.96
  -2  -2  10   29.34    3.83
   2   2 -10   23.44    1.92
  -2  -2  10   18.90    2.38
  -2   2  10   23.69    1.94
  -2  -2  10   23.26    1.90
  -2  -2  10   22.33    1.91
  -2   2  10   22.82    1.97
  -2   2  10   25.03    2.73
   3   4  -7  121.72    8.24
  -3  -4   7  129.73    8.76
  -3  -4   7  137.87    9.88
   3   4  -7  160.34   12.49
   3  -4  -7  126.37   12.60
  -3   4   7  121.69    8.28
   3  -4  -7  121.19    8.68
  -3  -1  -7   -2.05    1.52
   3   1   7    0.14    1.91
  -3   1  -7   -0.06    0.92
   3  -1   7   -1.49    1.34
  -3   1  -7    0.50    1.58
   3  -1   7   -2.23    1.38
   3   1   7    1.48    1.35
  -3   1  -7   -2.26    2.25
   3  -1   7    0.73    1.68
  -3  -1  -7    0.06    1.04
   3   1   7    0.83    0.93
  -1   4   9   34.22    2.67
   1   4  -9   48.89    4.98
   1   4  -9   26.41    2.74
  -1  -4   9   33.46    2.63
   1   4  -9   31.36    2.45
  -1  -4   9   35.95    3.60
   1  -4  -9   30.17    2.90
  -1  -4   9   33.94    2.58
  -1   4   9   37.75    3.29
  -1   4   9   33.01    2.59
   1  -4  -9   36.76    3.11
  -3   5   5   54.86    4.47
   3  -5  -5   58.70    5.67
  -3   5   5   46.18    3.53
   3  -5  -5   45.06    3.44
   3   5  -5   48.38    3.78
   3  -5  -5   44.87    4.29
   3  -5  -5   48.71    3.65
  -3  -5   5   48.69    3.68
  -3  -5   5   50.05    4.45
  -1  -5  -7   22.24    2.00
   1   5   7   21.53    1.84
   1   5   7   23.68    2.29
   1  -5   7   21.36    1.80
  -1  -5  -7   22.25    2.21
  -1   5  -7   23.27    2.19
   1  -5   7   22.53    1.94
  -1   5  -7   23.09    2.01
   1  -5   7   22.96    2.46
   1   5   7   20.05    1.80
  -1  -5  -7   22.53    2.04
  -1   7  -1    0.99    0.72
   1   7   1    1.41    0.48
  -1   7  -1    1.31    1.20
  -1  -7  -1    0.63    0.94
   1  -7   1    1.55    1.15
  -1  -7  -1    0.55    0.66
   1  -7   1    0.91    0.56
  -1   7  -1    0.69    0.58
  -1  -7  -1   -0.21    0.68
   1   7   1    0.30    0.63
   1  -7   1    0.75    0.72
  -3  -2   9    8.69    1.02
  -3   2   9    4.49    2.88
  -3  -2   9    7.61    2.56
   3   2  -9    8.49    0.58
   3  -2  -9    8.18    0.74
   3   2  -9    8.21    1.08
   3  -2  -9    7.01    0.57
  -3   2   9    7.66    0.70
  -3   2   9    6.68    1.07
  -3  -2   9    7.75    0.66
  -3   2   9    6.77    1.54
  -4   4   2   24.12    5.22
  -4   4   2   34.80    3.18
   4   4  -2   27.93    3.15
  -4  -4   2   34.50    3.53
  -4   4   2   30.98    2.52
   4  -4  -2   28.08    2.30
   4  -4  -2   30.12    2.40
   4   4  -2   34.10    3.10
  -4  -4   2   32.81    2.63
  -4  -4   2   35.44    3.23
   4  -4  -2   29.81    3.29
   0  -6   6   10.15    1.52
   0  -6  -6   10.84    1.26
   0   6   6   10.84    1.04
   0  -6  -6    9.81    1.17
   0  -6  -6   11.31    1.58
   0   6  -6   10.80    1.09
   0  -6   6   11.40    1.10
   0   6  -6    9.54    2.02
   0   6  -6   10.61    1.15
   0  -6   6   12.27    1.25
   0   6   6   12.15    1.27
   0   6   6   10.68    1.59
   4  -4  -1    3.35    0.85
  -4   4   1    3.77    0.91
   4  -4  -1    3.39    1.48
  -4   4   1    4.73    2.63
  -4  -4   1    2.93    0.85
   4  -4  -1    2.68    0.78
  -4   4   1    3.26    1.40
   4   4  -1    4.55    1.65
   4   4  -1    3.61    0.67
  -4  -4   1    3.13    1.84
  -4  -4   1    5.33    1.55
   4   4  -1    0.96    2.27
   1   1  10   59.70    5.92
   1   1  10   61.09    2.01
  -1   1 -10   50.67    4.62
   1  -1  10   57.44    4.69
   1  -1  10   62.52    4.26
  -1   1 -10   61.12    3.51
  -1  -1 -10   63.02    2.53
   1  -1  10   73.88    5.10
   1   1  10   70.61    5.41
  -1  -1 -10   67.57    6.32
   1   7  -2    4.64    0.67
   1  -7  -2    5.38    0.56
  -1   7   2    7.57    1.26
   1  -7  -2    6.13    1.25
   1   7  -2    5.16    0.57
  -1  -7   2    5.38    0.74
  -1   7   2    5.10    0.60
   1  -7  -2    6.11    0.73
   1   7  -2    5.45    1.52
  -1  -7   2    6.71    1.28
   1   6  -6   13.60    1.22
  -1  -6   6   16.95    2.09
   1   6  -6   15.28    1.44
  -1  -6   6   15.13    1.30
   1  -6  -6   15.10    1.46
  -1   6   6   15.05    1.44
   1  -6  -6   15.54    1.87
  -1   6   6   14.52    1.26
   1  -6  -6   15.16    1.41
   1   6  -6   20.92    2.78
  -1  -6   6   14.37    1.31
  -2   0  -9    0.64    1.11
  -2   0  -9    0.39    2.32
   2   0   9   -0.04    1.92
   2   0   9   -0.35    1.20
   2   0   9    0.22    1.10
   2   4   7    3.22    1.73
  -2   4  -7    1.97    0.92
   2   4   7    2.15    0.82
   2   4   7    1.53    0.87
  -2   4  -7    2.62    1.49
  -2  -4  -7    3.43    0.99
   2  -4   7    2.89    0.77
   2  -4   7    2.89    0.84
   2   4   7    0.84    1.11
  -3   3  -6   -0.48    1.42
   3   3   6   -0.15    1.82
   3  -3   6   -0.42    1.99
   3   3   6    0.80    0.81
   3  -3   6    0.36    0.69
  -3  -3  -6    2.52    1.59
   3  -3   6   -2.11    2.72
   3  -3   6   -0.86    0.96
   3   3   6   -2.92    1.40
  -3  -3  -6    0.11    1.12
   0   4   9   16.11    1.49
   0   4  -9   12.79    2.19
   0  -4   9   14.40    2.23
   0   4  -9   22.48    3.37
   0  -4   9   16.80    1.45
   0  -4   9   17.79    1.65
   0   4   9   18.62    1.99
   0  -4  -9   18.37    1.99
   0   4   9   15.92    1.50
   0  -7   3    0.01    1.08
   0  -7  -3    0.23    1.21
   0   7  -3   -0.61    1.49
   0  -7  -3    0.16    0.65
   0  -7   3   -0.31    0.66
   0   7  -3    0.37    0.67
   0   7   3    0.45    0.49
   0  -7  -3    0.67    0.56
   0   7  -3    0.36    0.47
   2   6  -5   77.44    5.31
   2  -6  -5   78.56    5.35
  -2   6   5   79.86    5.72
   2  -6  -5   85.06    6.10
   2   6  -5   82.32    5.65
  -2   6   5   78.09    5.40
  -2  -6   5   82.53    5.61
   2  -6  -5   81.30    5.59
  -2  -6   5   79.93    5.61
  -2  -6   5   91.75    6.62
  -2   6   5   74.07    5.08
   4  -4  -3  116.24    7.95
  -4   4   3  124.64    9.18
   4   4  -3  127.01    9.74
  -4  -4   3  118.73    8.74
   4   4  -3  140.08    9.73
  -4  -4   3  117.19    8.93
  -4  -4   3  130.44    8.86
   4  -4  -3  108.43    9.51
  -4   4   3  120.54    8.26
  -4   4   3  111.58   17.17
  -2  -3  -8    5.45    1.18
   2   3   8    6.63    1.23
   2  -3   8    7.80    2.63
  -2   3  -8    5.57    1.80
   2  -3   8    6.86    0.84
   2  -3   8    5.16    1.13
   2  -3   8    6.37    1.39
   2   3   8    6.12    0.93
  -2  -3  -8    6.91    1.48
   2   3   8    8.88    1.90
   2   3   8    6.91    0.93
  -1   3  10   73.30    5.10
   1   3 -10   56.87    4.80
   1   3 -10   72.04    5.00
   1  -3 -10   68.77    5.54
   1   3 -10   77.28   10.29
  -1  -3  10   69.59    4.74
  -1  -3  10   82.18    6.92
  -1   3  10   71.42    5.36
   1  -3 -10   69.80    4.87
  -1   3  10   70.68    4.90
   3  -5   3    5.11    0.86
   3   5   3    6.46    1.44
   3   5   3    4.79    1.46
  -3   5  -3    5.16    0.97
   3   5   3    4.26    0.90
  -3  -5  -3    6.63    1.34
  -3   5  -3    5.22    0.98
   3   5   3    6.26    0.80
  -4  -4   0  102.45    7.47
   4   4   0  110.75    8.25
  -4   4   0  101.06    7.00
  -4  -4   0  106.55    7.61
   4   4   0   91.76    6.97
   4  -4   0   95.78    8.05
  -4   4   0  100.61    7.83
   4  -4   0   84.60    5.88
   4  -4   0   94.08    6.47
  -4   4   0   85.45   10.01
   4   4   0   86.55    6.01
  -4  -4   0  100.91    6.94
  -1   0  11   -1.49    1.32
  -1   0  11    0.38    0.51
  -1   0  11    0.15    2.35
  -1   0  11   -0.22    0.45
  -1   0  11   -0.98    1.37
  -1   0  11    1.67    2.12
  -1   5   8   11.68    1.67
  -1  -5   8   11.94    1.08
  -1  -5   8   11.61    2.07
   1  -5  -8   11.37    1.24
   1  -5  -8    9.97    1.64
  -1   5   8   10.97    1.15
   1  -5  -8   11.44    1.22
   1   5  -8   12.28    1.72
  -1  -5   8   12.37    1.21
   1   5  -8   21.38    3.02
  -1   5   8   11.91    1.08
   4  -2  -7    0.56    0.62
  -4  -2   7    1.17    0.80
   4   2  -7    1.06    0.57
  -4  -2   7    0.36    0.88
  -4   2   7    1.35    0.76
   4  -2  -7    1.00    0.70
   4   2  -7    0.94    0.50
   4   2  -7    1.02    2.74
  -4  -2   7   -1.35    2.42
  -4   2   7   -0.79    3.01
   2   1   9   -1.30    1.68
   2   1   9   -0.87    1.10
   2  -1   9   -2.09    1.67
  -2   1  -9    0.31    1.05
   2   1   9   -0.42    1.16
  -2  -1  -9    3.00    2.00
   2  -1   9   -0.10    0.93
  -2  -1  -9    0.96    1.05
   2  -1   9    2.30    1.76
   2  -1   9    1.01    0.80
   3  -4   5    4.67    0.88
   3   4   5    5.07    1.57
  -3  -4  -5    5.99    1.66
   3  -4   5    5.28    2.52
  -3   4  -5    5.18    2.02
   3   4   5    5.89    0.88
   3  -4   5    5.31    0.84
  -1  -7  -2    5.04    1.10
   1  -7   2    5.25    1.13
  -1   7  -2    6.15    0.78
  -1   7  -2    4.49    0.65
   1  -7   2    6.72    0.73
  -1  -7  -2    5.19    0.77
   1   7   2    6.25    0.74
   1   7   2    5.52    0.56
  -1   7  -2    5.43    1.27
  -1  -7  -2    4.93    0.74
   0   5  -8   22.43    2.90
   0  -5   8   15.07    1.31
   0  -5   8   14.85    1.38
   0  -5  -8   13.83    1.43
   0   5  -8   22.51    2.90
   0  -5   8   12.41    1.96
   0   5   8   14.93    1.38
   0  -5  -8   14.27    1.40
   0   5   8   15.97    1.53
   0   5   8   15.20    1.72
   0  -5  -8   16.89    1.90
   0   5  -8   13.17    1.74
  -4  -3   6    0.94    1.35
   4  -3  -6    1.34    0.87
  -4   3   6    1.60    1.88
  -4  -3   6   -0.03    2.29
   4   3  -6    6.77    2.76
  -4   3   6    1.79    0.75
   4   3  -6    1.95    0.63
   4  -3  -6    0.88    0.67
   4   3  -6    1.76    0.55
  -4  -3   6    2.04    0.84
   4   2   4   27.51    3.01
  -4   2  -4   24.85    2.75
  -4  -2  -4   30.87    2.87
   4  -2   4   33.13    3.24
  -4   2  -4   30.52    3.97
  -4  -2  -4   35.34    3.01
   4   2   4   35.10    2.88
   4  -2   4   31.51    2.62
  -4   2  -4   44.15    3.80
  -4  -2  -4   32.94    3.32
   4  -2   4   23.02    3.25
  -1  -7   3   43.75    3.55
  -1  -7   3   40.82    3.14
  -1  -7   3   41.05    3.10
   1   7  -3   40.83    3.16
   1   7  -3   52.25    4.42
   1  -7  -3   39.96    3.10
   1   7  -3   41.19    3.11
   1  -7  -3   42.25    3.18
  -1   7   3   49.69    3.97
   1  -7  -3   48.23    3.89
  -1   7   3   40.39    3.06
   1  -1 -11    0.10    1.55
   1   1 -11    1.74    0.76
  -1   1  11    1.18    0.54
  -1  -1  11    0.53    0.43
  -1  -1  11   -0.58    1.27
  -1   1  11    1.82    1.38
  -1   1  11    0.99    0.63
  -1  -1  11    1.95    1.74
  -1  -1  11    0.92    2.05
  -1   1  11    0.01    1.39
  -1  -1  11    1.40    0.62
  -1   1  11    0.22    1.52
   0  -3  10   20.71    2.94
   0  -3  10   23.07    1.89
   0   3 -10   26.00    2.22
   0   3  10   22.38    1.93
   0  -3  10   23.69    2.52
   0  -3 -10   24.33    2.69
   0   3  10   19.77    1.80
   0   3  10   23.82    2.31
   0   3  10   19.57    2.39
   0   3 -10   18.38    2.53
   0  -3  10   16.32    1.96
  -4   3  -3    1.04    1.80
   4   3   3    1.84    1.81
  -4   3  -3    1.94    1.46
  -4  -3  -3    1.65    1.09
  -4  -3  -3    1.97    1.37
  -4   3  -3    2.29    2.17
   4   3   3    1.24    0.79
   4  -3   3    0.60    0.76
   4   3   3   -0.22    1.90
   3  -2   7    8.01    2.02
   3   2   7   10.60    1.37
   3   2   7    7.88    1.51
   3  -2   7   11.51    1.59
   3  -2   7    4.42    1.65
   3   2   7    9.98    2.23
  -3  -2  -7    8.79    1.22
  -3  -2  -7   10.10    1.86
   4   4  -4   32.06    3.71
  -4   4   4   33.29    3.13
  -4  -4   4   32.67    3.41
  -4   4   4   22.39    4.81
  -4   4   4   30.74    2.50
   4  -4  -4   27.77    2.25
   4  -4  -4   25.63    2.73
  -4  -4   4   33.61    2.71
   4   4  -4   31.57    2.71
  -4  -4   4   36.35    3.28
   4   4  -4   31.49    2.70
   4   0  -8   18.19    1.61
  -4   0   8   17.16    3.29
   4   0  -8   15.14    1.34
  -4   0   8   16.06    1.58
   4   0  -8    8.31    3.55
  -4   0   8   19.46    1.73
   2   5   6   20.58    2.18
   2   5   6   17.54    1.63
  -2  -5  -6   18.66    1.79
  -2   5  -6   18.19    1.81
   2  -5   6   19.29    1.74
  -2   5  -6   15.23    1.49
   2  -5   6   17.73    1.59
   0   0  11   -0.45    1.08
   0   0  11   -1.24    1.76
   0   0  11   -0.69    0.58
   0   0 -11   -1.52    1.34
  -4   4  -1   65.31    5.31
  -4   4  -1   50.63    6.14
   4  -4   1   62.01    1.39
   4   4   1   56.80    4.93
   4  -4   1   58.24    5.80
  -4  -4  -1   67.32    5.09
   4   4   1   75.21    5.80
  -4  -4  -1   68.19    4.80
  -4   4  -1   63.82    4.50
   4  -4   1   58.04    4.40
   4   4   1   63.49    4.40
  -4  -4  -1   52.03    4.39
   1  -2  10  107.43   10.21
   1  -2  10   72.16    6.93
   1   2  10   90.98    6.30
   1   2  10   96.74    6.90
   1  -2  10   84.03    6.15
   1  -2  10   95.32    6.52
  -1  -2 -10   91.65    6.86
   1   2  10   91.09    6.56
   1   2  10   92.67    7.50
  -1   2 -10   78.19    7.38
  -1  -2 -10   99.12    8.24
  -2   6  -4    0.05    1.04
  -2  -6  -4   -0.33    0.89
  -2   6  -4    0.14    0.83
  -2   6  -4    0.40    0.66
   2   6   4   -0.20    1.36
   2   6   4   -2.46    1.53
   2  -6   4   -0.38    1.08
   2  -6   4    0.10    0.73
   2   6   4    0.60    0.57
  -2  -6  -4   -0.51    1.18
   2  -4  -9    7.58    1.68
  -2  -4   9    6.62    0.60
   2   4  -9   10.92    2.72
  -2  -4   9    5.69    2.21
  -2  -4   9    6.78    0.61
   2   4  -9    6.70    0.61
  -2   4   9    6.42    0.73
   2  -4  -9    5.75    0.75
  -2   4   9    7.89    1.58
   3   0 -10  131.04    8.93
   3   0 -10  134.84    9.11
  -3   0  10  137.62    9.33
  -3   0  10  133.30    9.11
  -4   0  -5    0.62    1.75
  -4   0  -5    0.55    1.30
   4   0   5   -0.52    1.90
  -4   0  -5   -1.24    1.56
   4   0   5   -0.20    1.30
   4   0   5   -1.82    1.15
  -3  -5   6   57.22    4.91
   3   5  -6   63.76    5.44
  -3   5   6   53.16    4.04
   3   5  -6   50.29    3.85
   3  -5  -6   54.84    4.08
  -3  -5   6   60.36    4.52
   3  -5  -6   64.60    5.48
   3  -5  -6   69.46    5.38
   4   1  -8   91.38   12.04
  -4  -1   8  104.94   12.79
  -4  -1   8  123.68    8.44
  -4   1   8   97.62   15.53
  -4   1   8  101.05    7.21
  -4  -1   8  117.40    8.01
  -4   1   8  120.89    8.24
   4   1  -8  117.65    8.00
   4  -1  -8  124.27    8.44
   4   1  -8  118.74    8.06
   4  -1  -8  115.73    7.89
   0  -1  11    8.38    1.78
   0   1  11   11.90    1.68
   0  -1  11    8.92    1.13
   0  -1  11   12.95    1.19
   0   1  11   11.37    1.15
   0   1  11   11.37    1.61
   0   1 -11   11.55    1.74
   0   1  11   11.90    2.00
   0   1  11   11.24    1.22
   0  -1  11   13.99    2.66
   0  -1 -11   11.99    1.77
   0   7   4   13.03    1.18
   0  -7   4   13.73    1.21
   0  -7  -4   12.27    1.23
   0  -7   4   13.44    1.29
   0   7  -4   10.91    1.88
   0   7  -4   13.01    1.30
   0  -7  -4   12.82    1.21
   0  -7   4   11.68    1.43
   0  -7  -4   12.43    1.61
   0   7  -4   12.64    1.17
   3  -6  -1   91.12    6.55
   3  -6  -1   74.47    5.11
  -3   6   1   65.60    4.57
   3  -6  -1   75.10    5.17
  -3   6   1   72.16    5.02
  -3   6   1   75.66    5.41
   3   6  -1   88.65    6.34
  -3  -6   1   77.67    5.34
   3   6  -1   69.85    4.81
   3   6  -1   70.56    4.98
  -3  -6   1   79.70    5.80
  -2   0  11   -0.01    0.42
   2   0 -11    0.22    0.75
  -2   0  11    0.08    0.53
  -2   0  11   -2.42    1.58
   2   0 -11    0.24    0.62
  -2   0  11   -0.64    2.71
  -1  -7  -3  148.82   10.25
   1   7   3  162.92   10.96
  -1   7  -3  146.57   10.14
   1  -7   3  159.43   10.99
   1   7   3  147.20   10.00
   1  -7   3  160.00   10.82
  -1  -7  -3  157.50   10.65
  -1   7  -3  148.76   10.05
  -1  -7  -3  166.65   11.22
  -1   7  -3  168.27   11.42
  -5   0   2   58.36    5.75
   5   0  -2   77.65    5.45
  -5   0   2   70.61    5.39
   5   0  -2   77.00    5.35
  -5   0   2   73.44    5.63
   5   0  -2   50.80    6.75
  -2  -2  -9   16.07    2.26
  -2   2  -9   10.51    1.51
   2  -2   9   15.22    2.63
   2  -2   9   14.35    1.44
   2   2   9   14.82    1.79
  -2   2  -9   10.84    2.23
   2   2   9   13.74    2.19
   2  -2   9   11.08    1.40
   2  -2   9   13.55    1.89
  -2  -2  -9   11.94    1.61
   2   2   9   14.58    1.65
  -2  -2  -9   15.57    2.18
  -2  -3  10   42.44    4.33
  -2  -3  10   30.57    3.69
  -2   3  10   39.42    3.06
  -2  -3  10   41.59    3.31
   2  -3 -10   39.98    3.11
   2  -3 -10   32.76    3.35
  -2   3  10   40.03    3.63
   2   3 -10   36.15    2.77
  -2  -3  10   41.02    3.10
   2   3 -10   42.05    5.10
  -3   6   2    1.87    0.78
   3  -6  -2    0.81    0.66
   3   6  -2    1.54    0.68
   3   6  -2    0.91    1.37
  -3   6   2    0.53    1.25
  -3  -6   2    1.42    1.54
  -3  -6   2    1.63    0.72
   3   6  -2    0.45    0.59
  -3   6   2    1.78    0.70
   3  -6  -2    1.50    0.56
   3  -6  -2    0.67    1.30
   3   1 -10    0.82    0.44
  -3   1  10    3.74    2.96
  -3  -1  10    0.34    0.52
  -3  -1  10    0.78    0.50
  -3   1  10   -0.57    1.44
   3  -1 -10    0.26    0.51
  -3   1  10    1.38    0.97
   3   1 -10    0.66    0.57
   3   1 -10    0.66    0.57
  -3  -1  10   -0.01    2.36
   3  -1 -10    0.48    0.60
  -3   1  10   -0.27    0.55
   1   6   6   -0.00    0.61
  -1  -6  -6    0.02    0.74
   1  -6   6    0.30    0.59
   1  -6   6    0.19    0.67
   1   6   6   -0.08    1.11
  -1  -6  -6   -0.35    1.07
  -1  -6  -6   -0.25    0.90
   1   6   6    0.17    0.65
  -1   6  -6   -0.45    0.71
  -1   6  -6   -0.19    0.84
   4  -1   5    4.21    1.92
   4  -1   5    6.93    1.07
  -4   1  -5    6.36    1.92
   4   1   5    4.73    1.67
   4  -1   5    6.26    1.25
   4   1   5    7.28    1.15
  -4   1  -5    4.79    1.33
   4   1   5    6.34    2.12
  -4  -1  -5    4.46    1.55
  -4   1  -5    5.56    2.18
  -4  -1  -5    6.37    1.37
  -4  -1  -5    6.96    1.43
  -3   6   0   13.32    1.32
  -3   6   0   13.60    1.63
  -3   6   0   12.42    1.26
   3  -6   0   13.82    1.32
   3  -6   0   17.24    2.06
  -3  -6   0   15.54    1.48
  -3  -6   0   11.64    1.63
   3   6   0   16.03    1.53
   3   6   0   14.42    1.84
   3   6   0   14.25    1.32
   3   6   0   14.57    2.10
   3  -6   0   13.48    1.25
   5   0  -1   -0.98    0.89
   5   0  -1    0.61    0.84
  -5   0   1    1.09    2.20
   5   0  -1   -0.69    2.33
  -5   0   1   -0.31    1.20
  -5   0   1   -0.69    1.25
  -5   0   1   -0.69    1.25
   5   0  -3    0.22    2.52
  -5   0   3   -0.42    1.12
   5   0  -3   -0.79    0.68
   5   0  -3   -0.01    0.76
  -3   3   9   12.00    1.78
  -3   3   9   13.10    1.27
  -3  -3   9    8.87    1.45
   3   3  -9   12.35    1.10
  -3   3   9    9.81    3.13
  -3  -3   9   11.61    1.15
  -3  -3   9   12.45    2.61
   3  -3  -9   14.03    1.35
   3   3  -9   17.55    3.21
  -3  -3   9   14.02    1.27
   1   7  -4    7.13    0.73
   1  -7  -4    7.90    0.82
  -1   7   4    6.98    0.58
   1   7  -4    7.65    0.60
   1  -7  -4    6.26    0.61
   1  -7  -4    8.63    1.18
  -1  -7   4    7.33    1.35
   1   7  -4    9.52    1.95
  -1  -7   4    7.24    0.68
  -1  -7   4    7.40    0.65
  -1   7   4    9.53    1.31
   2   6  -6    5.85    2.22
  -2   6   6   -0.21    0.50
  -2  -6   6   -0.26    1.66
  -2  -6   6   -0.20    0.54
   2  -6  -6    0.19    1.32
   2  -6  -6    0.38    0.47
  -2   6   6    0.60    0.63
   2  -6  -6   -0.78    0.73
   1   2 -11    4.21    0.72
   1  -2 -11    4.65    0.83
  -1  -2  11    3.72    1.43
  -1   2  11    3.23    1.07
  -1   2  11    2.30    1.44
  -1  -2  11    2.36    1.67
  -1   2  11    4.62    0.74
  -1  -2  11    3.19    0.73
  -1  -2  11    4.90    0.54
  -1   2  11    3.85    0.60
  -1  -2  11    2.32    1.91
  -2  -1  11    0.85    0.45
  -2   1  11    0.13    0.43
  -2   1  11   -2.97    2.62
  -2   1  11    0.70    0.62
  -2  -1  11    1.26    0.57
  -2  -1  11    1.07    1.55
  -2   1  11   -1.87    2.02
  -2   1  11   -0.96    1.57
  -2  -1  11    0.59    2.55
   2   1 -11    0.59    0.58
   2  -1 -11    0.37    0.68
  -2  -1  11    0.04    1.67
  -3  -4   8   20.59    2.82
   3  -4  -8   23.49    2.82
  -3   4   8   19.59    2.31
  -3  -4   8   19.06    1.64
   3   4  -8   20.05    1.68
   3  -4  -8   18.87    1.65
   3   4  -8   27.95    3.72
  -3   4   8   19.00    1.67
   4   4  -5   63.68    4.49
  -4   4   5   68.92    4.81
   4  -4  -5   63.26    1.38
   4  -4  -5   57.01    4.89
  -4  -4   5   67.94    4.72
  -4   4   5   66.15    5.09
  -4  -4   5   71.55    5.71
  -4   4   5   57.66   10.05
  -4  -4   5   71.26    5.44
   4   4  -5   55.85    5.91
   4   4  -5   63.68    4.49
   3   5   4   31.00    2.45
   3   5   4   35.01    3.27
   3   5   4   26.66    2.59
  -3  -5  -4   26.46    2.52
  -3   5  -4   21.88    4.06
   3  -5   4   30.39    2.46
   5   1  -2    1.85    0.80
   5  -1  -2    2.37    0.77
  -5   1   2    2.60    2.10
   5   1  -2    1.94    2.61
  -5   1   2    2.58    1.45
   5   1  -2    1.60    0.84
  -5   1   2    1.74    1.09
  -5  -1   2    2.28    1.13
  -5  -1   2    3.62    1.29
   5  -1  -2   -1.80    2.34
   5  -1  -2    0.54    0.97
  -2  -5   8   -0.48    1.85
  -2   5   8    1.19    0.71
  -2   5   8    1.11    1.44
   2  -5  -8    0.07    1.25
  -2   5   8    1.74    0.62
   2   5  -8    3.80    2.48
   2   5  -8    0.44    1.20
  -2  -5   8    1.30    0.42
  -2  -5   8    1.59    0.57
   3  -6  -3   68.22    5.05
   3  -6  -3   55.23    4.13
  -3   6   3   49.83    3.79
  -3   6   3   58.00    4.40
  -3   6   3   60.21    4.78
   3  -6  -3   61.05    1.25
   3   6  -3   55.58    4.22
   3   6  -3   57.46    4.30
  -3  -6   3   57.95    4.73
  -3  -6   3   62.08    1.28
   3   6  -3   71.65    5.21
  -5   1   1    1.99    1.07
   5  -1  -1   -0.11    2.36
   5   1  -1   -1.37    2.43
  -5  -1   1    0.55    1.50
   5   1  -1    0.72    0.98
   5  -1  -1    2.13    0.84
  -5   1   1    2.28    2.21
  -5  -1   1    1.30    0.99
   4  -4   2    1.18    0.86
   4  -4   2    0.44    0.77
  -4   4  -2    1.23    0.92
   4   4   2    3.77    1.74
   4   4   2    3.71    2.08
  -4   4  -2   -0.26    1.87
  -4   4  -2    3.51    1.38
  -4  -4  -2   -0.27    1.55
  -4  -4  -2    0.72    0.85
   4   4   2    2.61    0.74
   4  -4   2    0.79    1.78
  -2   7   1   16.11    1.77
  -2   7   1   13.97    1.26
   2   7  -1   12.77    1.26
  -2  -7   1   14.57    1.42
   2   7  -1   14.18    1.25
   2  -7  -1   16.13    1.88
   2  -7  -1   14.73    1.38
   2   7  -1   14.25    2.12
   2  -7  -1   14.33    1.26
  -2  -7   1   17.87    2.04
   5   1  -3    2.33    0.72
  -5   1   3    3.23    0.98
  -5  -1   3    2.53    1.28
   5   1  -3    4.50    2.25
   5  -1  -3    2.57    0.85
   5   1  -3    3.39    0.77
   5  -1  -3    3.67    2.41
  -5   1   3    2.87    2.55
   5  -1  -3    2.46    0.73
  -5   1   3    1.84    1.42
  -5  -1   3    0.83    1.00
   1   6  -7    9.74    2.38
   1   6  -7    7.55    0.87
   1  -6  -7    8.23    1.18
  -1  -6   7    7.34    0.66
  -1   6   7    6.83    1.40
   1   6  -7    6.72    0.56
  -1  -6   7    6.75    0.61
   1  -6  -7    7.97    0.76
  -1   6   7    6.66    0.71
   1  -6  -7    6.64    0.77
  -1   6   7    6.45    0.50
  -1  -6   7    6.85    1.56
   0  -6   7   35.99    2.81
   0  -6  -7   33.65    2.71
   0  -6  -7   33.48    2.65
   0   6   7   31.81    2.52
   0   6  -7   33.92    2.76
   0  -6   7   25.97    2.49
   0   6  -7   30.04    2.35
   0  -6  -7   33.20    2.86
   0   6   7   32.09    2.48
   0  -6   7   31.50    2.41
   0   6  -7   32.86    3.57
   0   6   7   33.35    2.90
  -2   7   0    4.11    0.65
  -2  -7   0    4.68    1.35
   2   7   0    4.11    0.66
   2  -7   0    5.10    0.61
   2   7   0    3.90    0.62
   2  -7   0    3.86    0.78
   2  -7   0    5.07    1.25
  -2  -7   0    3.76    0.74
  -2   7   0    2.13    1.19
  -5   0   0    2.44    1.26
  -5   0   0    2.87    1.34
   5   0   0    3.28    0.90
   5   0   0    1.13    2.19
  -5   0   0    4.13    2.21
  -1   4  -9    2.32    1.57
   1  -4   9    2.41    0.92
   1  -4   9    2.93    1.82
  -1  -4  -9    2.75    1.15
   1   4   9    3.67    0.83
   1   4   9    3.51    1.65
   1  -4   9    2.91    0.58
   1  -4   9   -1.81    2.87
   1   4   9    2.87    1.09
   1   4   9    2.60    0.80
   5   0  -4   28.08    2.30
  -5   0   4   28.46    2.55
  -5   0   4   30.20    2.54
   5   0  -4   29.91    2.39
   5   0  -4   16.96    3.54
   3  -6   1    0.57    1.29
   3   6   1    2.64    1.51
   3  -6   1   -0.31    0.64
  -3   6  -1    2.49    1.12
  -3   6  -1    0.88    0.71
   3  -6   1    0.50    0.77
   3   6   1    1.43    1.57
   3   6   1    0.20    0.79
   3   6   1    0.65    0.58
  -3  -6  -1    2.77    1.17
  -3  -6  -1    1.12    0.96
  -4  -3   7   19.40    1.74
   4   3  -7   19.87    1.67
   4   3  -7   18.33    1.60
  -4   3   7   19.36    1.73
  -4  -3   7   19.90    2.18
  -4  -3   7   17.44    2.85
   4  -3  -7   19.69    1.73
  -4   3   7   15.24    2.30
   4  -3  -7   15.42    1.47
   3   0   8    5.70    1.25
   3   0   8    3.90    1.60
  -3   0  -8    4.39    1.68
  -3   0  -8    4.47    1.05
   3   0   8    6.11    1.40
  -2   7   2   46.06    3.71
   2  -7  -2   42.13    3.24
   2   7  -2   38.90    3.02
  -2  -7   2   40.26    3.15
  -2  -7   2   43.37    3.30
   2   7  -2   41.19    3.13
   2  -7  -2   41.76    3.15
  -2   7   2   40.07    3.06
   2  -7  -2   46.84    3.78
  -2  -7   2   42.35    3.48
   2   7  -2   50.98    4.37
   4   2  -8    1.03    0.55
   4  -2  -8    0.60    0.62
   4   2  -8    1.48    0.54
  -4   2   8    0.35    1.08
  -4   2   8    2.49    1.50
   4  -2  -8    0.78    0.60
  -4   2   8    2.03    3.05
  -4  -2   8    1.72    0.71
  -4   2   8    1.12    0.72
  -4  -2   8    1.53    2.54
  -4  -2   8    1.99    0.80
   0  -2 -11    6.59    2.32
   0   2  11   10.55    1.40
   0   2  11   11.67    1.23
   0  -2 -11   10.11    1.69
   0  -2  11   10.02    1.55
   0   2 -11   10.75    1.26
   0  -2  11   11.00    1.07
   0   2  11   11.32    1.81
   0  -2  11    9.52    1.75
   0   2  11    9.72    1.57
   0  -2  11    7.35    2.63
   0   2 -11    8.83    1.59
   1  -5   8    2.57    0.57
   1   5   8    3.26    1.24
  -1   5  -8    2.20    0.71
  -1   5  -8    1.51    1.36
   1  -5   8    0.92    1.77
   1  -5   8    2.35    0.69
   1   5   8    2.78    0.71
  -1  -5  -8    2.07    0.79
   1   5   8    1.55    0.82
  -1  -5  -8    2.41    0.95
  -4   3  -4   -0.16    1.79
   4  -3   4   -0.40    1.97
   4  -3   4   -0.03    0.74
  -4  -3  -4    1.45    1.40
   4   3   4    0.64    0.90
   4   3   4    0.33    1.89
  -4  -3  -4    1.29    0.97
  -4  -3  -4    0.89    1.27
  -4   3  -4    0.53    1.23
  -5   1   0   75.03    6.68
   5  -1   0   62.67    6.88
  -5   1   0   93.31    6.88
  -5  -1   0   79.70    6.36
   5   1   0   94.71    6.57
  -5  -1   0  110.41    7.95
   5   1   0   68.62    6.61
  -5  -1   0   99.32    7.20
   5  -1   0   88.94    6.56
  -5   1   0   92.17    7.28
   5   1  -4   71.26    4.96
  -5   1   4   72.96    5.13
  -5  -1   4   70.72    5.35
   5   1  -4   59.88    7.38
   5  -1  -4   67.06    4.80
   5  -1  -4   68.58    4.76
  -5   1   4   61.13    2.71
  -5  -1   4   65.76    4.80
   5   1  -4   66.47    4.63
  -2   7  -1   45.77    3.69
  -2  -7  -1   41.13    3.39
   2  -7   1   43.19    3.32
  -2   7  -1   38.44    2.94
  -2  -7  -1   41.33    3.24
   2   7   1   44.41    3.35
   2  -7   1   46.48    3.75
   2   7   1   42.07    3.26
   2  -7   1   43.55    3.30
  -3  -1  -8  109.59    9.39
   3  -1   8   85.02    6.42
  -3   1  -8   98.67    7.11
   3  -1   8  107.46    8.66
   3   1   8   83.30    8.47
   3   1   8  118.80    8.47
   3  -1   8   88.23    8.47
  -3  -1  -8  109.23    7.85
   3   1   8  104.96    7.62
  -3  -2  10   85.57    7.58
  -3   2  10   65.79    5.69
   3   2 -10   68.78    4.78
   3  -2 -10   75.35    5.20
  -3   2  10   70.26    4.85
  -3  -2  10   77.31    5.30
  -3  -2  10   71.07    4.88
   3   2 -10   75.06    5.13
  -3   2  10   63.25    1.63
   3  -3   7   14.12    2.51
  -3   3  -7   10.10    1.65
   3  -3   7    6.29    2.56
  -3  -3  -7   15.74    2.04
   3   3   7   17.45    2.48
   3   3   7   12.57    1.78
  -3  -3  -7   13.96    1.71
  -3  -3  -7   15.06    1.80
   3   3   7   14.81    1.56
   3  -3   7   12.45    1.43
   3  -3   7   12.94    1.35
  -3  -4  -6   28.21    2.69
   3  -4   6   25.39    2.19
   3  -4   6   27.26    2.26
   3  -4   6   30.89    4.42
  -3  -4  -6   27.61    2.35
   3   4   6   27.70    2.31
   3   4   6   24.65    2.41
   4  -2   5    0.01    1.74
   4  -2   5    0.45    0.97
  -4   2  -5   -0.67    1.61
  -4  -2  -5    1.04    1.30
  -4   2  -5    0.71    1.25
  -4  -2  -5    0.04    1.62
  -4  -2  -5   -0.30    1.32
   4   2   5    1.46    1.00
  -4   2  -5   -0.08    2.34
   4  -2   5    2.37    1.42
   4   2   5    0.50    1.70
   3   6  -4   35.83    3.12
   3   6  -4   26.10    2.99
  -3   6   4   24.23    2.03
  -3   6   4   28.42    2.63
  -3  -6   4   26.92    2.20
   3   6  -4   24.85    2.02
   3  -6  -4   31.09    2.90
   3  -6  -4   26.38    2.19
  -3   6   4   25.06    2.13
   3  -6  -4   26.14    2.11
   3   6  -4   25.65    2.15
  -3  -6   4   31.16    3.04
   1  -7   4    3.50    1.00
  -1  -7  -4    3.31    0.84
  -1   7  -4    5.29    1.47
  -1  -7  -4    4.73    1.05
  -1   7  -4    4.40    0.59
   1   7   4    4.68    0.62
  -1  -7  -4    4.20    0.85
  -1   7  -4    6.34    0.82
   1  -7   4    4.28    0.74
   2   4   8   30.72    2.52
  -2  -4  -8   32.73    2.79
   2   4   8   31.25    3.09
   2  -4   8   30.09    2.47
  -2   4  -8   23.30    3.36
   2   4   8   28.63    2.34
   2  -4   8   26.85    2.24
   2   4   8   24.46    2.42
  -1   4  10   16.20    1.86
  -1  -4  10   18.19    1.53
   1  -4 -10   21.24    2.25
  -1   4  10   18.55    1.63
   1  -4 -10   15.81    2.08
  -1   4  10   18.75    1.68
  -1  -4  10   17.74    2.56
   1   4 -10   25.65    3.62
   1   4 -10   14.82    2.04
  -1  -4  10   20.04    1.79
   1   4 -10   21.14    1.80
   2  -7  -3  119.11    8.31
  -2   7   3  115.63    8.02
   2   7  -3  132.09    9.31
   2  -7  -3  108.19    7.35
  -2   7   3  103.17    7.00
   2  -7  -3  105.86    7.16
   2   7  -3  108.67    7.37
  -2  -7   3  113.55    7.67
  -2  -7   3  108.24    7.41
  -2   7   3   97.15    6.63
  -2  -7   3  114.14    7.93
   2   7  -3  100.62    6.87
  -2  -6  -5   67.28    4.84
  -2  -6  -5   73.95    5.14
   2   6   5   73.91    5.09
  -2   6  -5   65.57    4.60
   2  -6   5   70.17    4.85
  -2   6  -5   65.11    4.60
   2   6   5   71.22    5.14
   2  -6   5   81.53    5.89
   0  -7   5  102.19    7.33
   0  -7  -5  125.55    8.71
   0   7   5  116.73    7.88
   0  -7  -5  125.23    8.50
   0   7  -5  115.87    7.86
   0  -7  -5  120.85    8.21
   0   7  -5  116.78    8.03
   0  -7   5  126.68    8.59
   0   7  -5   94.61    7.01
   0  -7   5  121.99    8.24
   1   3  10   21.89    2.47
  -1  -3 -10   22.50    2.21
   1   3  10   24.19    2.07
   1   3  10   22.95    2.09
   1  -3  10   20.72    2.04
  -1  -3 -10   26.45    2.68
  -1   3 -10   18.48    2.73
   1  -3  10   22.66    2.17
   1  -3  10   25.74    2.13
   1   3  10   24.59    2.37
  -2  -2  11   31.26    2.48
  -2  -2  11   36.62    4.45
   2   2 -11   27.45    4.69
  -2   2  11   35.92    2.78
  -2   2  11   27.66    3.07
  -2   2  11   33.58    2.65
  -2  -2  11   32.16    2.46
   2   2 -11   31.62    2.46
  -2   2  11   34.61    3.26
  -2  -2  11   24.02    2.71
   2  -2 -11   30.58    2.45
  -5   2   2   63.21    5.41
   5  -2  -2   78.25    5.42
  -5   2   2   81.14    5.72
  -5   2   2   68.32    5.78
  -5  -2   2   76.48    6.48
   5   2  -2   79.77    5.60
   5   2  -2   68.56    6.63
  -5  -2   2   76.42    5.44
   5  -2  -2   74.20    5.51
  -5   0  -1    0.57    1.43
   5   0   1    0.53    1.02
   5   0   1   -2.47    2.03
  -5   0  -1   -0.32    1.54
  -5   0  -1    3.50    1.94
   3  -5  -7    1.41    1.56
  -3  -5   7   -0.16    0.58
   3  -5  -7   -0.01    0.42
  -3   5   7    0.65    0.62
   3   5  -7   -1.66    2.06
   5   0  -5   -0.10    0.65
   5   0  -5    0.07    0.65
  -5   0   5    0.82    0.84
  -5   0   5   -1.10    1.05
   5   0  -5    0.88    2.34
  -1   7   5   28.01    2.41
   1  -7  -5   28.32    2.43
   1   7  -5   27.47    2.38
   1  -7  -5   30.71    2.87
   1   7  -5   28.48    2.40
  -1   7   5   28.47    2.38
  -1  -7   5   28.62    2.44
  -1  -7   5   28.91    2.42
  -1  -7   5   31.00    2.92
   1  -7  -5   27.25    2.30
   1   7  -5   38.86    3.33
  -1   5   9    9.85    0.61
   1  -5  -9    9.37    1.46
  -1   5   9   11.24    1.48
   1   5  -9    7.13    1.58
   1  -5  -9   10.46    0.95
  -1   5   9   11.38    0.78
  -1  -5   9    8.99    1.93
   1   5  -9   17.32    2.93
  -1  -5   9   11.09    0.64
  -1  -5   9   12.12    0.76
   3   6   2    2.75    1.54
   3   6   2    3.56    0.63
  -3   6  -2    2.71    0.96
  -3   6  -2    2.70    2.23
   3   6   2    1.45    1.60
  -3  -6  -2    2.33    1.19
  -3   6  -2    2.93    0.81
   3   6   2    4.64    0.82
   3  -6   2    3.48    0.69
   3  -6   2    3.42    0.66
   5   2  -1   16.80    2.77
  -5   2   1   17.53    2.50
  -5  -2   1   19.84    2.00
   5  -2  -1   21.06    2.20
   5   2  -1   20.18    2.04
  -5   2   1   13.71    2.93
  -5  -2   1   23.82    2.58
  -5   2   1   25.18    2.43
  -5  -2   3    2.75    1.43
   5  -2  -3    1.01    2.30
   5   2  -3   -0.63    2.38
   5   2  -3    1.13    0.75
   5  -2  -3    0.70    0.91
  -5   2   3    1.26    0.79
  -5  -2   3    1.66    0.99
   5   2  -3    0.00    0.65
   5  -2  -3    0.70    0.66
  -5   2   3    2.59    2.49
   4   4  -6   54.28    3.51
   4  -4  -6   60.32    3.87
   4  -4  -6   62.26    4.00
   4  -4  -6   55.96    4.05
  -4  -4   6   63.14    4.06
   4   4  -6   62.49    3.97
  -4   4   6   61.55    3.99
  -4   4   6   60.58    4.50
  -4  -4   6   65.95    4.58
  -4  -4   6   53.32    4.81
   4   0  -9   -0.09    0.59
  -4   0   9    0.04    0.63
  -4   0   9    0.09    0.77
  -4   0   9   -1.53    2.46
   4   0  -9    0.51    0.44
   4   0  -9    1.57    2.32
   1   0  11   -0.24    1.14
  -1   0 -11   -0.54    1.35
   1   0  11   -0.45    0.72
  -1   0 -11   -1.25    1.51
   1   0  11    2.42    2.06
   4   5  -2    5.73    1.61
   4  -5  -2    2.13    1.87
   4   5  -2    3.10    0.59
   4  -5  -2    2.58    0.70
  -4   5   2    4.75    1.39
  -4  -5   2    2.20    0.96
  -4   5   2    2.13    0.80
  -4  -5   2    4.46    1.59
   4   5  -2    3.08    2.02
   4  -5  -2    2.29    0.73
  -4   5   2    2.27    2.44
  -4  -5   1   38.83    3.13
  -4   5   1   38.45    3.01
  -4   5   1   39.39    2.68
   4   5  -1   51.82    3.81
  -4  -5   1   48.19    3.63
  -4   5   1   28.45    6.26
   4   5  -1   35.50    2.61
   4  -5  -1   38.32    4.18
  -4  -5   1   45.24    3.02
   4   5  -1   38.70    2.56
   4  -5  -1   42.32    2.80
   4  -5  -1   44.60    2.93
   0   4  10   28.85    2.72
   0  -4  10   33.21    2.87
   0   4 -10   21.99    3.04
   0   4  10   32.84    2.85
   0  -4  10   31.48    2.61
   0   4 -10   31.66    2.72
   0  -4  10   28.75    3.26
   0   4  10   32.03    2.73
   0  -4 -10   38.16    2.97
  -2  -7  -2    0.84    0.80
   2   7   2    0.72    0.62
   2  -7   2    0.84    0.57
  -2   7  -2    0.46    0.64
   2   7   2    1.26    0.75
   2  -7   2    1.02    0.72
  -2   7  -2    0.56    0.77
  -2  -7  -2    0.19    1.23
  -2   7  -2   -0.09    1.06
   2  -7   2    0.63    1.09
  -2  -7  -2    1.39    0.85
  -5  -1  -1    1.44    1.76
   5   1   1    2.99    1.15
  -5  -1  -1    1.73    1.46
   5   1   1    1.93    2.16
   5  -1   1   -1.77    2.02
  -5   1  -1   -1.40    1.41
  -5  -1  -1    2.75    1.29
  -5   1  -1    1.52    1.49
  -5   1  -1    2.35    1.84
   2   3   9   22.37    2.12
   2   3   9   19.37    2.50
   2  -3   9   24.91    2.63
   2   3   9   21.63    2.31
  -2  -3  -9   23.11    2.31
  -2   3  -9   20.01    3.02
  -2  -3  -9   24.58    2.66
   2  -3   9   22.31    1.99
   2   3   9   20.79    1.93
   2  -3   9   23.00    2.18
   2  -3   9   22.96    3.72
   2   5   7   47.79    3.14
   2  -5   7   47.09    3.11
   2   5   7   47.27    3.50
  -2   5  -7   44.64    3.00
   2   5   7   46.33    3.09
  -2  -5  -7   54.94    3.68
   2  -5   7   47.71    3.08
   2   5   7   50.95    3.60
  -2   5  -7   53.47    3.78
   4   4   3    8.74    0.99
  -4   4  -3    7.14    2.12
   4   4   3    9.01    1.89
   4  -4   3    6.35    0.88
  -4   4  -3    7.87    1.08
  -4  -4  -3    8.81    0.99
  -4  -4  -3    6.45    1.54
   4   4   3    9.42    1.80
   5   1  -5    0.04    0.61
  -5  -1   5   -0.38    1.04
  -5   1   5   -1.34    1.28
   5  -1  -5    0.74    0.67
   5   1  -5    0.81    0.70
  -5   1   5    1.37    0.85
   5  -1  -5    1.68    0.77
   5   1  -5   -2.15    2.26
  -5  -1   5   -0.57    2.41
   5  -1  -5   -3.76    2.19
  -5  -1   5    0.10    0.97
   0  -5  -9   46.75    3.10
   0   5   9   51.87    3.66
   0  -5  -9   40.27    3.07
   0  -5   9   47.47    3.11
   0  -5   9   33.80    3.42
   0   5  -9   35.36    3.56
   0   5   9   44.93    2.97
   0  -5   9   45.23    2.91
   0   5   9   43.52    2.90
   0   5  -9   62.35    5.35
   0  -5  -9   48.71    3.34
   2   0  10   -2.15    1.21
   2   0  10    0.02    1.01
  -2   0 -10    0.57    1.14
  -2   0 -10    1.81    2.24
   2   0  10   -0.68    1.89
   4  -5  -3    3.21    0.69
   4   5  -3    5.48    1.64
   4  -5  -3    2.18    0.73
  -4   5   3    4.06    2.69
  -4  -5   3    3.48    0.84
   4  -5  -3    1.02    1.67
  -4   5   3    2.54    0.75
  -4   5   3    1.29    1.28
  -4  -5   3    3.88    1.66
   4   5  -3   -0.52    2.41
  -4  -1   9    1.34    0.76
   4  -1  -9    0.80    0.49
   4   1  -9    1.21    0.58
   4  -1  -9    0.54    0.62
   4   1  -9    0.69    0.48
  -4   1   9   -0.97    2.68
  -4   1   9   -0.38    0.84
  -4  -1   9    5.14    2.58
  -4  -1   9    0.62    0.65
   4  -1  -9    0.34    2.38
  -4   1   9    0.50    0.68
   1  -1  11    2.85    2.14
  -1   1 -11    3.11    1.38
   1   1  11    3.02    1.15
  -1  -1 -11    3.85    1.28
   1  -1  11    2.04    1.03
  -1   1 -11    2.79    1.47
   1   1  11    1.58    1.95
   1  -1  11   -1.44    1.85
   1   1  11    2.09    0.78
   1  -1  11    4.04    0.75
   1   1  11    1.32    1.18
  -1  -1 -11    0.67    2.13
  -4   0  -6   31.57    3.39
   4   0   6   30.44    2.89
   4   0   6   20.58    2.77
  -4   0  -6   27.01    2.68
  -4   0  -6   31.72    3.62
   4   0   6   30.23    3.26
  -4   5   0   19.02    1.86
  -4  -5   0   18.42    2.28
  -4  -5   0   19.64    2.35
   4  -5   0   15.14    2.61
   4  -5   0   18.78    1.78
   4   5   0   22.44    2.57
   4  -5   0   18.29    1.70
   4   5   0   18.21    1.68
  -4  -5   0   17.72    1.81
   4   5   0   16.72    2.48
  -4   5   0   16.86    1.98
  -4   5   0   14.73    3.11
  -5   2   0    2.10    1.89
   5   2   0    1.57    1.15
  -5   2   0    3.09    1.22
  -5  -2   0    2.89    1.09
   5  -2   0    3.82    0.98
  -5  -2   0    0.12    1.54
   5  -2   0   -1.11    2.08
   5   2   0    0.49    2.31
  -5   2   0    3.48    2.01
  -1  -3  11   14.92    2.04
  -1   3  11   15.31    1.54
  -1   3  11   14.50    1.40
   1  -3 -11   16.64    1.61
  -1   3  11   15.95    1.91
  -1  -3  11   18.29    1.60
   1   3 -11   18.14    1.67
  -1   3  11   17.47    1.65
  -1  -3  11   17.01    2.72
   1   3 -11   13.20    1.40
  -5  -2   4   12.32    2.29
  -5  -2   4   19.31    2.13
   5   2  -4   15.19    1.46
  -5   2   4   19.26    1.87
   5   2  -4   15.56    1.55
   5  -2  -4   18.22    1.72
  -5   2   4   11.65    2.73
   5   2  -4   16.32    3.23
   5  -2  -4    7.74    3.01
  -5   2   4   11.31    1.59
  -5  -2   4   16.99    1.78
   5  -2  -4   15.34    1.63
  -2  -6   7   54.17    3.43
  -2  -6   7   60.29    4.32
   2  -6  -7   48.65    3.71
   2   6  -7   50.01    3.35
   2  -6  -7   48.73    3.14
  -2  -6   7   55.25    3.64
  -2   6   7   53.28    3.38
   2  -6  -7   56.20    3.62
  -2   6   7   54.59    3.52
   3  -2   8   12.45    1.71
   3   2   8   20.05    1.97
   3  -2   8   16.08    1.89
  -3   2  -8   15.77    1.78
   3  -2   8   15.77    1.55
  -3  -2  -8   17.83    1.96
  -3  -2  -8   18.15    2.28
  -3  -2  -8   17.39    2.42
   3   2   8   17.35    2.64
   3   2   8   16.25    1.95
   3  -2   8   21.21    2.66
   3   5   5   14.97    2.08
   3  -5   5   14.44    1.42
   3   5   5   15.85    1.60
  -3   5  -5    7.36    2.15
  -3  -5  -5   14.77    1.60
   2  -7  -4    8.96    1.34
  -2  -7   4    6.99    1.42
  -2   7   4    8.07    1.33
   2  -7  -4    8.21    0.59
  -2  -7   4    7.52    0.68
   2   7  -4    6.59    0.66
  -2   7   4    8.49    0.72
  -2  -7   4    7.16    0.74
   2   7  -4    6.83    0.57
   2  -7  -4    8.15    0.84
  -2   7   4    7.24    0.61
   2   7  -4   12.10    2.17
   2   1  10  136.73    9.29
  -2   1 -10  121.91   10.25
   2  -1  10  167.40   12.52
  -2  -1 -10  143.31   11.27
  -2  -1 -10  141.65    9.52
  -2   1 -10  113.42    8.05
   2  -1  10  121.15    8.03
   2   1  10  123.85    8.22
   2   1  10  119.04   10.92
   2  -1  10  141.58    8.82
   3   6  -5   15.96    2.69
  -3  -6   5   16.78    2.36
  -3   6   5   15.57    1.93
   3  -6  -5   15.08    1.36
  -3   6   5   12.75    0.75
   3   6  -5   18.02    2.08
  -3   6   5   14.05    1.38
   3  -6  -5   17.34    2.15
  -3  -6   5   16.10    1.48
   3   6  -5   14.41    1.37
   3  -6  -5   15.21    1.48
  -1   6  -7   25.54    3.11
   1  -6   7   34.64    1.41
   1   6   7   38.75    2.84
  -1  -6  -7   34.56    1.50
   1   6   7   39.00    2.61
  -1  -6  -7   36.37    2.52
   1  -6   7   36.22    2.39
   1  -6   7   38.31    2.58
   1   6   7   36.23    2.46
  -1  -6  -7   36.98    2.53
  -1   6  -7   39.82    2.78
  -1   6  -7   38.03    2.53
   4  -1   6   36.15    3.08
  -4  -1  -6   44.27    4.39
  -4  -1  -6   42.86    3.55
   4   1   6   36.23    3.29
  -4  -1  -6   39.03    3.02
  -4   1  -6   49.06    4.23
  -4   1  -6   38.42    2.93
   4   1   6   49.32    3.50
  -4   1  -6   40.91    4.06
   4   1   6   38.07    3.28
   4  -1   6   41.94    2.98
  -1   0  12  189.77    1.94
  -1   0  12  176.84   12.35
  -1   0  12  175.75   12.30
  -1   0  12  218.34   11.30
  -1   0  12  137.85   31.07
  -1   0  12  187.96    2.43
   2  -4 -10   10.51    0.88
  -2  -4  10   11.09    2.18
  -2  -4  10   10.33    1.01
  -2   4  10    8.96    0.76
   2   4 -10   12.92    2.72
  -2   4  10    6.86    1.38
   2  -4 -10    8.47    1.54
  -2  -4  10    9.64    0.57
   2   4 -10    9.40    0.62
   5   0   2   67.35    6.57
  -5   0  -2   85.79    6.47
  -5   0  -2   94.34    6.99
  -5   0  -2   95.36    8.18
   4  -5  -4   43.12    2.82
  -4  -5   4   45.17    2.99
   4  -5  -4   31.52    3.94
  -4   5   4   46.37    3.10
   4   5  -4   54.09    3.80
  -4   5   4   46.54    3.52
  -4  -5   4   53.78    4.15
  -4   5   4   29.31    6.28
   4   5  -4   44.14    3.01
   5   0  -6   56.40    3.65
   5   0  -6   59.34    3.82
  -5   0   6   54.15    3.70
   5   0  -6   38.68    6.11
  -5   0   6   57.31    3.94
  -5   0   6   59.24    5.88
   4  -3  -8   44.47    2.93
   4  -3  -8   36.34    2.62
   4   3  -8   43.21    2.78
  -4  -3   8   41.93    2.77
  -4   3   8   42.05    2.80
  -4  -3   8   41.74    4.03
   0   8   0    8.71    0.73
   0  -8   0    9.10    1.21
   0   8   0   10.87    1.38
   0   8   0   10.90    0.68
   0  -8   0   11.07    0.62
   0  -8   0    8.88    0.77
   0  -3  11   14.28    1.92
   0   3 -11   13.91    2.00
   0   3  11   18.10    2.02
   0  -3  11   17.85    3.07
   0  -3  11   17.71    1.59
   0   3  11   16.34    2.17
   0  -3 -11   16.42    2.04
   0  -3  11   17.36    2.17
   0   3  11   15.37    1.56
   0   3 -11   20.31    1.91
   0   3  11   16.69    1.57
   0  -3 -11   16.80    2.49
  -3   4   9   35.08    1.07
  -3  -4   9   33.45    2.77
  -3   4   9   31.52    3.14
   3  -4  -9   28.83    3.58
   3  -4  -9   33.16    2.80
   3   4  -9   32.92    2.72
  -3  -4   9   35.70    3.25
   3   4  -9   42.29    4.44
   3   0 -11    0.06    0.65
  -3   0  11    0.53    0.50
   3   0 -11    0.29    0.51
  -3   0  11   -0.04    0.53
  -3   0  11    0.58    2.52
  -3   0  11   -0.66    1.49
   4  -5   1   19.06    1.82
   4  -5   1   17.58    3.05
  -4  -5  -1   21.11    2.04
   4  -5   1   18.74    1.75
  -4   5  -1   16.39    3.22
   4   5   1   17.98    2.69
   4   5   1   18.65    1.74
   4   5   1   24.63    2.73
  -4   5  -1   21.88    2.09
  -4  -5  -1   18.63    2.17
  -4   5  -1   17.96    2.02
  -4  -5  -1   20.23    2.33
   3   6   3   74.90    5.10
   3   6   3   66.23    4.20
  -3   6  -3   52.72    3.78
  -3   6  -3   58.90    3.85
  -3   6  -3   54.11    7.92
   3   6   3   61.75    4.08
   3   6   3   57.68    4.06
   3  -6   3   62.60    4.00
   3  -6   3   63.21    4.04
  -3  -6  -3   60.91    4.31
   0   8  -1   70.23    4.72
   0  -8   1   63.31    4.20
   0   8  -1   56.10    3.69
   0   8   1   57.71    3.71
   0  -8   1   57.32    3.68
   0   8  -1   56.60    3.58
   0  -8  -1   60.00    3.79
   0   8   1   59.19    3.73
   0  -8   1   59.19    3.74
   0   8   1   65.24    4.34
   0  -8  -1   57.21    3.68
   0  -8  -1   62.69    4.19
  -1  -7  -5   42.70    3.05
   1  -7   5   43.09    2.77
   1  -7   5   44.79    3.17
  -1   7  -5   44.02    2.89
   1   7   5   46.35    3.00
  -1  -7  -5   43.54    2.90
   1   7   5   42.00    3.03
   1  -7   5   46.49    3.06
  -1   7  -5   41.74    2.84
  -1   7  -5   37.04    3.12
  -1  -7  -5   50.32    3.32
  -1  -1  12    0.88    2.22
  -1   1  12    1.03    1.40
  -1   1  12    2.31    1.54
  -1  -1  12    2.47    1.27
  -1  -1  12    3.10    0.64
   1   1 -12    3.13    0.78
  -1   1  12    1.38    1.42
  -1  -1  12    1.58    0.45
  -1   1  12    2.36    0.50
  -1   1  12    2.24    0.66
   1  -1 -12    1.63    1.58
  -1  -1  12    1.18    1.62
  -1  -6   8    7.55    0.58
   1   6  -8    9.18    1.10
  -1  -6   8    8.59    0.70
  -1   6   8    6.75    1.22
   1  -6  -8    7.73    0.87
   1  -6  -8    8.05    1.25
   1  -6  -8    6.74    0.80
   1   6  -8   12.07    2.18
  -1  -6   8    7.45    1.51
  -1   6   8    7.93    0.56
  -1   6   8    7.88    0.73
   2   7   3   69.39    4.54
   2  -7   3   76.58    5.01
  -2   7  -3   68.51    4.37
  -2  -7  -3   67.81    4.35
   2   7   3   74.94    5.01
   2   7   3   71.17    4.49
  -2   7  -3   73.78    4.74
  -2  -7  -3   80.31    5.09
  -2  -7  -3   67.75    4.50
  -2   7  -3   59.23    4.12
   2  -7   3   70.41    4.49
   5   2   1    2.77    1.31
  -5   2  -1    5.47    1.41
  -5  -2  -1    2.11    1.03
  -5   2  -1    0.36    1.72
   5  -2   1    1.68    2.01
  -5  -2  -1    3.18    1.80
   5  -2   1    3.45    1.09
   5   2   1    0.18    2.15
  -5  -2  -1    3.05    1.59
  -5   2  -1    3.75    2.11
  -2   5   9   40.61    3.21
  -2   5   9   43.30    2.80
   2   5  -9   43.93    2.84
  -2  -5   9   45.71    2.93
   2  -5  -9   42.54    3.38
  -2  -5   9   42.53    2.76
  -2  -5   9   43.77    3.73
  -2   5   9   45.66    3.02
   3  -3 -10    7.01    0.75
   3   3 -10    7.57    0.58
  -3  -3  10    7.26    0.59
  -3  -3  10    6.69    1.95
  -3  -3  10    7.97    0.77
  -3   3  10    4.36    2.88
   3   3 -10    5.01    2.74
  -3   3  10    6.60    1.47
  -3   3  10    8.42    0.75
  -3  -3  10    7.06    2.47
   5  -1   2    8.45    2.29
  -5   1  -2    7.55    1.48
   5   1   2    7.06    1.14
  -5  -1  -2    4.99    1.35
  -5   1  -2    4.04    1.82
  -5   1  -2    6.86    1.97
  -5  -1  -2    9.24    1.79
   5   1   2    3.09    1.97
  -5  -1  -2    7.02    1.75
  -5   2   5    5.41    0.84
   5   2  -5    4.71    0.72
   5  -2  -5    6.65    0.78
  -5  -2   5    7.26    1.38
  -5   2   5    3.84    1.48
   5  -2  -5    4.22    0.82
  -5  -2   5    2.82    2.02
   5   2  -5    2.74    2.36
   5   2  -5    5.26    0.69
  -5  -2   5    5.84    1.03
  -4  -3  -5   53.60    4.29
   4   3   5   49.85    3.32
   4   3   5   39.56    3.45
   4  -3   5   40.62    2.74
  -4   3  -5   40.15    3.26
   4  -3   5   48.61    4.40
  -4  -3  -5   51.17    3.71
  -4   3  -5   32.59    4.57
   4  -3   5   48.28    3.21
  -5   1   6   38.09    2.92
  -5  -1   6   42.25    4.29
   5  -1  -6   41.20    2.78
   5   1  -6   43.51    2.86
   5  -1  -6   46.79    3.07
  -5   1   6   45.75    3.06
   5   1  -6   42.29    2.79
   5   1  -6   39.21    5.37
  -5  -1   6   40.89    2.83
  -5  -1   6   44.37    3.08
   0  -6   8    4.77    1.35
   0  -6  -8    8.04    1.20
   0  -6  -8    7.18    0.83
   0   6   8    5.72    1.35
   0   6  -8    6.43    2.05
   0   6  -8    7.45    1.13
   0   6   8    6.11    0.73
   0  -6   8    6.89    0.58
   0  -6   8    6.37    0.72
   0   6  -8    6.31    0.73
   0   6   8    6.83    0.67
   0  -6  -8    4.65    0.78
   3   1 -11    3.46    0.51
  -3   1  11    1.84    1.77
  -3  -1  11    1.95    2.57
   3  -1 -11    2.38    0.63
   3   1 -11    3.37    0.65
   3   1 -11    2.82    2.67
  -3   1  11    3.13    0.63
   3  -1 -11    3.28    0.58
  -3  -1  11    3.13    0.53
  -3   1  11    3.81    0.57
  -3   1  11   -0.84    2.80
  -3  -1  11    3.04    0.52
  -4   2   9   12.05    0.81
   4   2  -9   11.49    0.68
   4  -2  -9   11.69    0.78
  -4   2   9   11.01    1.73
  -4   2   9    5.82    3.32
  -4  -2   9    7.97    2.41
  -4  -2   9   12.63    0.86
  -4  -2   9   12.10    0.81
   4   2  -9   12.89    0.66
   4   2  -9   11.49    0.68
   4  -2  -9   10.93    0.65
   1   2  11   16.16    1.89
   1   2  11   17.55    1.68
   1  -2  11   19.44    1.77
  -1   2 -11   14.70    2.33
   1   2  11   16.96    1.81
  -1  -2 -11   18.98    2.67
   1  -2  11   15.32    3.14
   1  -2  11   14.97    1.78
   1  -2  11   19.77    3.18
  -1  -2 -11   17.39    2.00
   1   2  11   15.64    2.47
   1  -2  11   12.72    2.03
   0   7   6    2.21    1.12
   0  -7   6    0.55    0.54
   0  -7  -6   -0.17    0.82
   0  -7   6    0.16    1.08
   0   7   6    0.76    0.49
   0  -7  -6   -0.11    1.22
   0   7   6    0.74    0.73
   0   7  -6    0.60    0.62
   0  -7   6    1.23    0.59
   0  -7  -6    0.34    0.71
   0   7  -6    1.43    0.72
   0   7  -6    4.13    1.89
   0   0  12    5.43    1.54
   0   0  12    2.73    0.55
   0   0  12    2.09    0.69
   0   0  12    1.87    1.16
   0   0 -12    4.77    1.47
   0   0  12    3.10    1.94
  -2  -3  11    0.94    0.50
   2  -3 -11    1.68    0.71
  -2   3  11    1.25    0.66
  -2   3  11    1.13    0.49
  -2  -3  11    1.09    0.59
   2   3 -11    0.71    2.27
  -2  -3  11    0.36    1.35
  -2   3  11   -1.25    1.31
  -2  -3  11    2.50    2.39
   2   3 -11    1.26    0.59
  -2   3  11    0.82    0.60
  -1   7   6    0.23    0.47
   1   7  -6    0.28    0.49
  -1  -7   6   -0.15    1.36
   1  -7  -6    0.19    1.31
   1   7  -6    0.20    2.17
   1   7  -6    0.97    0.66
  -1  -7   6    0.23    0.54
   1  -7  -6    0.53    0.57
   1  -7  -6    0.15    0.78
  -1  -7   6   -0.41    0.56
  -1   7   6    0.20    0.63
  -5   3   2    0.01    0.77
  -5  -3   2   -1.62    1.49
  -5  -3   2   -0.48    0.91
   5  -3  -2    0.33    1.07
  -5   3   2    0.49    1.93
  -5   3   2    0.04    2.18
   5   3  -2   -2.13    2.53
   5  -3  -2   -0.57    2.26
   5   3  -2   -1.26    1.09
  -4  -4   7    3.89    0.79
   4   4  -7    4.59    0.60
  -4  -4   7    6.30    2.30
  -4  -4   7    4.96    2.16
  -4   4   7    4.25    0.77
   4  -4  -7    4.50    0.78
   4  -4  -7    4.43    0.60
   0   8  -2    9.59    0.64
   0  -8  -2    8.55    0.77
   0   8  -2   11.54    1.47
   0  -8  -2    9.49    0.69
   0   8   2    8.85    0.59
   0  -8   2    8.76    0.71
   0   8   2    8.76    0.80
   0   8  -2    8.34    0.79
   0  -8   2    8.49    1.23
   0   8   2   10.22    1.35
   0  -8  -2    9.66    1.11
  -2   2 -10    9.84    1.31
   2  -2  10   15.41    2.45
  -2  -2 -10   12.38    1.98
   2   2  10   11.89    1.21
   2  -2  10   10.36    0.88
   2  -2  10    8.72    1.09
   2  -2  10    6.21    1.38
  -2   2 -10   10.96    2.00
   2   2  10   11.16    1.96
   2   2  10   13.18    1.30
  -2  -2 -10   10.99    1.35
  -2  -6  -6    1.60    0.93
   2   6   6    0.37    0.69
   2  -6   6    0.22    1.28
  -2   6  -6    0.90    0.75
   2  -6   6   -0.33    0.67
  -2  -6  -6    0.57    1.04
   2   6   6   -0.70    1.18
  -2   6  -6    0.46    1.00
   2  -6   6   -0.00    0.61
  -5   3   1    0.54    0.89
   5  -3  -1    1.47    1.24
   5  -3  -1   -0.78    2.21
  -5  -3   1    0.54    1.02
  -5   3   1    0.88    2.10
   5   3  -1    1.40    2.18
  -5  -3   1    1.13    1.53
   5   3  -1    0.68    1.32
   5  -3  -3   12.08    1.24
  -5   3   3   12.12    0.95
  -5   3   3   10.08    1.95
   5   3  -3    8.62    2.36
  -5  -3   3    9.01    2.06
   5  -3  -3   10.26    0.88
   5   3  -3   10.08    1.06
  -5  -3   3   12.63    1.74
  -5  -3   3   12.95    0.98
   5   3  -3    9.95    0.82
  -2   7   5    8.65    1.21
  -2   7   5    8.98    0.63
   2  -7  -5    8.95    0.57
  -2  -7   5    8.61    0.62
  -2  -7   5    9.60    1.53
  -2  -7   5    8.86    0.77
   2  -7  -5    7.93    1.25
   2   7  -5   12.17    2.33
   2   7  -5    8.89    0.59
   2   7  -5    9.18    0.72
  -2   7   5    9.99    0.76
   2  -7  -5    9.69    0.84
  -2   0  12   58.24    3.67
  -2   0  12   55.76    3.60
  -2   0  12   58.71    4.65
  -2   0  12   55.30    3.94
   2   0 -12   59.36    3.85
   4   2   6   31.94    2.82
   4  -2   6   27.51    3.10
  -4   2  -6   33.09    3.88
  -4  -2  -6   25.48    2.53
  -4   2  -6   23.69    3.60
   4  -2   6   19.00    2.59
   4  -2   6   30.00    2.68
   4   2   6   22.07    2.78
  -4  -2  -6   28.04    3.20
   4   2   6   28.72    3.12
  -4   2  -6   29.32    2.87
  -1  -8   0    1.06    0.54
  -1  -8   0    1.99    1.07
   1   8   0    0.53    0.54
  -1   8   0    1.35    1.12
   1   8   0    0.78    0.61
  -1  -8   0    1.39    0.70
  -1   8   0    1.55    0.54
  -1   8   0    1.25    0.61
   1  -8   0    0.49    1.07
   1   8   0    0.81    1.49
   1  -8   0    1.00    0.69
   1  -8   0    1.60    0.53
   4  -4   4   28.98    2.55
  -4   4  -4   30.39    2.86
  -4  -4  -4   33.25    3.22
   4   4   4   27.12    2.87
   4   4   4   30.25    2.66
   4   4   4   36.97    3.31
  -1  -8   1    9.34    1.15
   1  -8  -1    8.84    0.60
  -1   8   1    8.00    0.79
   1   8  -1   10.54    1.43
   1  -8  -1    9.49    1.28
  -1   8   1   10.58    1.25
  -1  -8   1    7.93    0.79
   1  -8  -1    8.56    0.72
  -1   8   1    8.29    0.66
   1   8  -1    8.39    0.68
   1   8  -1    8.71    0.62
   0  -1  12   22.63    3.09
   0   1  12   32.54    2.78
   0   1  12   35.62    1.02
   0  -1  12   37.21    3.97
   0  -1  12   33.33    2.78
   0   1  12   30.61    2.94
   0  -1  12   32.93    4.88
   0  -1 -12   30.24    3.27
   0   1  12   28.95    2.96
   0  -1  12   29.55    2.82
   0   1  12   31.92    3.43
   0   1 -12   28.90    2.82
  -3  -5   8   19.40    2.63
   3   5  -8   18.03    1.58
   3  -5  -8   16.65    2.60
  -3   5   8   16.51    1.53
  -3  -5   8   18.38    1.66
   3  -5  -8   18.99    2.43
   3   5  -8   20.84    3.32
  -4   5   5   51.15   10.09
   4  -5  -5   57.37    4.89
  -4   5   5   68.82    4.42
  -4  -5   5   66.97    5.10
  -4   5   5   75.21    5.21
   4  -5  -5   69.66    4.40
   4   5  -5   70.89    4.59
  -4  -5   5   71.84    4.58
   4   5  -5   70.71    4.68
   3   4   7   34.89    1.85
  -3  -4  -7   36.71    2.99
   3  -4   7   39.87    4.55
  -3  -4  -7   41.48    2.99
   3   4   7   33.37    2.89
   3  -4   7   36.37    2.46
   3  -4   7   34.70    1.22
  -3  -4  -7   28.06    2.64
   3   6  -6    1.33    0.84
   3  -6  -6    0.51    0.73
  -3   6   6    1.85    0.74
  -3  -6   6    1.29    0.67
  -3  -6   6   -0.62    1.88
   3   6  -6    1.84    2.26
  -3   6   6    1.38    0.61
   3  -6  -6    1.50    0.46
  -3   6   6    1.20    1.41
   3  -6  -6    2.50    1.32
   4   5   2   73.91    4.67
  -4   5  -2   53.97    5.89
  -4  -5  -2   83.15    5.30
  -4  -5  -2   76.37    5.44
   4   5   2   94.26    6.36
  -4  -5  -2   75.34    5.07
  -4   5  -2   66.10    4.57
   4   5   2   74.85    5.39
   4  -5   2   71.14    6.60
   4  -5   2   71.76    4.56
   4  -5   2   74.56    4.76
  -4   5  -2   71.72    4.72
  -1   8  -1  145.68    9.19
   1   8   1  148.03    9.35
  -1   8  -1  132.07    8.24
  -1  -8  -1  134.12    8.30
   1   8   1  132.34    8.18
  -1  -8  -1  130.58    8.14
   1  -8   1  130.59    8.05
  -1   8  -1  127.04    7.86
   1  -8   1  136.06    8.44
   1   8   1  124.15    7.75
   1  -8   1  150.14    9.45
  -1  -8  -1  137.09    8.66
  -2   1  12   43.34    3.98
  -2  -1  12   39.53    3.74
  -2   1  12   29.23    6.52
  -2   1  12   46.64    3.06
  -2  -1  12   43.32    6.13
  -2  -1  12   48.73    3.18
  -2  -1  12   47.29    3.00
   2  -1 -12   44.69    2.99
   2   1 -12   49.56    3.22
  -2   1  12   48.69    3.09
  -2   1  12   46.11    3.82
  -5  -3   0   52.83    4.05
  -5  -3   0   46.22    3.22
   5  -3   0   41.47    3.42
  -5   3   0   42.92    3.17
  -5   3   0   40.48    4.60
   5   3   0   39.58    4.01
   5   3   0   49.90    3.71
  -5   3   0   33.16    4.25
  -1   4 -10   19.50    2.78
   1   4  10   21.87    2.53
   1  -4  10   23.79    2.04
  -1  -4 -10   28.41    2.75
   1   4  10   23.96    2.18
   1  -4  10   24.49    2.27
   1  -4  10   23.29    2.27
   1   4  10   23.42    2.41
   1  -4  10   19.23    2.61
  -1  -4 -10   25.21    2.53
   1   4  10   25.96    2.33
   1  -5   9   53.80    3.49
   1   5   9   57.23    3.93
  -1   5  -9   49.22    4.98
   1   5   9   57.83    4.17
   1   5   9   50.76    3.33
   1  -5   9   58.13    3.69
   1   5   9   55.10    3.59
  -1  -5  -9   57.35    3.85
   1   8  -2    2.96    0.63
   1   8  -2    3.84    1.65
   1   8  -2    2.16    0.52
  -1  -8   2    3.37    0.67
  -1   8   2    3.09    0.49
  -1  -8   2    3.93    1.14
   1  -8  -2    3.24    1.10
   1  -8  -2    3.14    0.71
   1  -8  -2    3.34    0.54
  -1   8   2    4.21    1.20
   5  -3  -4   91.42    5.76
  -5   3   4   86.10    5.48
  -5  -3   4   77.08    6.57
  -5   3   4   80.75    8.99
  -5   3   4   62.08    6.08
   5   3  -4   73.05    6.87
   5  -3  -4   79.54    5.52
   5   3  -4   83.91    5.37
   5   3  -4   82.56    5.20
  -5  -3   4   93.16    5.96
  -5  -3   4   96.24    6.74
  -3   0  -9    0.01    1.03
   3   0   9   -2.87    1.79
   3   0   9   -1.20    1.27
   3   0   9   -1.83    1.29
  -1   2  12   64.74    4.51
  -1  -2  12   75.85    5.57
  -1  -2  12   72.45    4.65
   1  -2 -12   83.15    5.30
   1   2 -12   87.81    5.59
  -1   2  12   79.71    5.53
  -1   2  12   74.60    4.76
  -1  -2  12   63.39    7.69
   1  -2 -12   65.47    5.36
  -1   2  12   77.09    4.85
  -1  -2  12   76.92    4.79
   3  -3   8   62.50    4.13
   3   3   8   60.18    4.97
   3   3   8   56.32    4.08
   3   3   8   60.76    3.99
  -3  -3  -8   65.72    4.72
   3  -3   8   59.18    3.89
  -3  -3  -8   60.89    4.54
  -3  -3  -8   57.22    3.95
   3  -3   8   58.96    5.59
  -5  -2  -2   10.09    1.60
  -5  -2  -2   13.39    1.69
   5   2   2   12.79    0.94
   5  -2   2    6.35    2.18
   5   2   2    8.83    2.36
  -5   2  -2    8.53    2.13
  -5   2  -2   12.62    2.01
  -5  -2  -2    9.85    1.71
  -5   2  -2    6.32    1.64
   5   2   2    7.86    1.44
   5   0   3   -1.05    2.07
  -5   0  -3    0.90    1.72
  -5   0  -3    0.71    1.73
   5   2  -6   51.30    3.34
  -5   2   6   41.95    3.68
  -5  -2   6   55.08    3.81
  -5  -2   6   56.85    3.79
   5  -2  -6   44.59    2.98
   5   2  -6   47.03    5.84
  -5  -2   6   59.87    5.26
   5  -2  -6   55.05    3.56
  -5   2   6   55.77    3.66
   5   2  -6   53.45    3.46
   0   8   3  123.29    7.84
   0  -8  -3  110.79    6.87
   0   8  -3  105.33    6.56
   0   8  -3  111.56    7.04
   0   8  -3  127.64    8.19
   0  -8  -3  105.73    6.64
   0  -8   3  101.80    6.36
   0   8   3  107.82    6.68
   0  -8   3  103.85    6.67
   0  -8  -3  115.32    7.36
   0   8   3   91.47    5.79
  -5   0   7    0.13    0.68
   5   0  -7    1.33    0.63
  -5   0   7   -0.62    0.95
   5   0  -7    0.23    0.61
  -3  -2  11    9.97    2.52
  -3   2  11   10.94    0.90
  -3  -2  11    9.83    1.42
  -3  -2  11   11.82    0.64
  -3   2  11   12.03    0.78
   3  -2 -11   12.94    0.81
  -3  -2  11   12.84    0.69
  -3   2  11    8.94    1.83
   3   2 -11   11.41    0.61
  -3   2  11   11.71    2.92
   3   2 -11    6.20    2.99
   2   7   4   18.31    1.66
  -2   7  -4   18.55    1.78
   2   7   4   16.94    2.09
  -2   7  -4   13.97    1.66
  -2  -7  -4   17.10    1.84
   2  -7   4   17.30    1.84
   2   7   4   17.99    1.70
   2  -7   4   16.96    1.62
  -2   7  -4   16.26    1.58
  -2  -7  -4   20.10    1.88
  -2  -7  -4   16.65    1.61
   4   0 -10   23.21    1.98
  -4   0  10   24.26    2.11
   4   0 -10   24.24    2.12
  -4   0  10   23.15    2.09
  -4   0  10   21.40    4.00
   3  -1   9   -1.13    1.13
   3   1   9   -2.21    1.67
   3   1   9    0.29    1.24
   3  -1   9   -0.13    1.72
   3   1   9    0.70    1.10
  -3  -1  -9    0.35    1.85
   3  -1   9   -1.32    1.55
  -3  -1  -9    0.91    1.58
  -3   1  -9   -0.70    1.09
  -3  -1  -9    0.33    1.03
   3   6   4   14.20    1.43
  -3  -6  -4   12.15    1.10
   3   6   4   14.78    2.07
  -3  -6  -4   11.79    1.24
   3   6   4   18.82    2.32
   3   6   4   14.54    1.49
  -3   6  -4   11.65    0.87
   3  -6   4   15.08    1.50
   2   4   9   29.22    2.56
   2   4   9   29.73    2.75
   2  -4   9   32.48    2.73
   2  -4   9   30.00    2.62
   2   4   9   37.01    3.03
  -2  -4  -9   26.99    2.57
   2   4   9   34.33    2.98
  -2  -4  -9   35.77    2.75
   2  -4   9   37.93    4.55
  -2   4  -9   29.00    3.64
  -2  -6   8    5.13    0.86
  -2   6   8    5.53    0.71
  -2  -6   8    4.99    1.90
   2  -6  -8    5.41    1.32
   2   6  -8    5.62    2.41
  -2   6   8    5.55    0.52
   2  -6  -8    5.34    0.68
  -2  -6   8    5.81    0.62
   5  -1   3   -0.75    2.02
  -5  -1  -3    1.70    1.58
  -5   1  -3    2.75    1.81
   5   1   3   -0.75    2.12
  -5   1  -3    1.61    1.60
   5   1   3    1.38    0.85
  -5  -1  -3    1.29    1.38
  -5   1  -3    4.05    1.48
  -5  -1  -3   -0.50    1.53
   3  -5   6    0.10    0.74
   3   5   6    1.86    0.74
  -3   5  -6    1.00    1.21
   3   5   6    1.38    1.37
  -3  -5  -6    1.67    1.04
   3  -5   6    1.56    2.76
   3  -5   6    1.41    0.67
  -1   8  -2    0.37    0.57
  -1  -8  -2   -0.89    0.99
  -1   8  -2   -0.14    1.23
  -1   8  -2    0.67    0.75
   1   8   2    0.55    1.41
   1  -8   2    0.52    0.58
   1  -8   2    2.17    1.14
  -1  -8  -2    0.49    0.68
   1  -8   2    0.10    0.57
   1   8   2    0.53    0.65
  -1  -8  -2   -0.95    0.74
   1   8   2    0.99    0.56
   5   1  -7    4.60    0.66
   5   1  -7    4.86    2.44
  -5  -1   7    4.53    1.00
   5  -1  -7    4.65    0.70
   5   1  -7    4.33    0.65
  -5   1   7    3.51    1.12
   5  -1  -7    5.20    0.68
   5  -1  -7    2.98    2.31
  -5  -1   7    4.51    0.90
  -5   1   7    5.04    0.77
  -5  -1   7    4.04    2.36
   2   5   8   14.93    1.50
  -2   5  -8   15.34    2.06
   2   5   8   14.58    2.12
   2   5   8   12.76    1.29
   2   5   8   14.75    1.51
  -2   5  -8   15.60    1.57
  -2  -5  -8   16.13    1.73
   2  -5   8   15.87    1.52
   2  -5   8   15.59    1.54
  -1  -5  10   32.08    3.56
   1   5 -10   39.68    2.61
  -1   5  10   37.62    2.84
   1  -5 -10   39.11    3.04
  -1  -5  10   42.04    2.78
   1   5 -10   52.45    4.98
  -1   5  10   38.72    2.58
   1  -5 -10   38.68    2.82
  -1   5  10   37.31    2.45
  -1  -5  10   39.01    2.51
  -1   8   3   61.41    3.87
   1  -8  -3   62.06    3.91
   1   8  -3   63.26    3.98
  -1  -8   3   60.67    3.89
  -1   8   3   68.86    4.54
  -1  -8   3   61.32    4.11
   1   8  -3   72.47    4.97
   1  -8  -3   67.57    4.50
   1   8  -3   63.18    4.05
   1  -8  -3   60.66    3.87
  -3  -7   1   12.84    1.41
   3  -7  -1   14.93    1.44
   3  -7  -1   14.06    1.80
   3   7  -1   17.89    2.15
  -3   7   1   13.70    1.37
   3   7  -1   13.55    1.26
   3  -7  -1   14.23    1.31
  -3  -7   1   14.40    1.43
   3   7  -1   14.39    1.43
  -3   7   1   15.16    1.77
  -1  -4  11    8.55    0.93
  -1   4  11    9.36    0.87
   1   4 -11    9.35    0.69
  -1  -4  11    8.40    0.54
  -1   4  11    8.25    1.52
   1  -4 -11    8.01    1.68
  -1  -4  11    6.74    2.01
   1   4 -11    4.17    1.39
   1   4 -11    9.61    2.74
   1  -4 -11    8.80    0.81
  -1   4  11    9.43    0.73
   0  -2  12    6.29    1.18
   0   2 -12    7.54    1.60
   0  -2  12    4.19    1.55
   0   2  12    7.44    0.79
   0   2  12    4.07    1.54
   0   2  12    7.15    0.99
   0   2  12    6.11    1.33
   0  -2  12    6.39    2.24
   0  -2  12    7.57    0.61
   0   2  12    7.00    0.76
   0  -2 -12    5.97    1.46
  -4   1  10   15.58    1.60
  -4  -1  10   18.17    1.70
  -4   1  10   17.80    1.62
  -4  -1  10   19.57    1.79
   4  -1 -10   17.54    1.53
  -4   1  10   17.81    3.55
  -4  -1  10   20.12    3.35
   4   1 -10   19.19    1.66
   4   1 -10   17.71    1.60
   4  -1 -10   19.53    1.77
  -4   1  10   15.21    2.46
  -5   3  -1   19.02    2.06
   5   3   1   18.74    1.77
  -5  -3  -1   20.92    2.05
   5  -3   1   18.27    1.75
   5  -3   1   18.40    2.28
   5   3   1   16.82    2.68
  -5   3  -1   16.33    3.02
  -5   3  -1   14.15    2.64
   5   3   1   17.79    2.10
  -5  -3  -1   19.53    2.44
   4   0   7    0.49    1.51
   4   0   7    3.03    1.88
   4   0   7    0.74    1.25
  -4   0  -7    0.42    1.94
  -4   0  -7    0.25    1.13
  -4   0  -7   -0.98    1.90
  -3   7   2    5.02    0.72
   3  -7  -2    6.82    0.58
   3   7  -2    7.49    1.46
   3   7  -2    6.47    0.72
   3   7  -2    6.15    0.58
   3  -7  -2    7.36    0.73
  -3  -7   2    9.32    1.62
  -3   7   2    5.25    0.74
  -3   7   2    6.04    1.22
   3  -7  -2    5.58    1.31
  -3  -7   2    6.53    0.85
  -5  -3   5    3.28    1.42
   5   3  -5    2.24    0.69
  -5  -3   5    1.84    0.82
  -5   3   5    2.71    0.75
   5  -3  -5    1.98    0.94
   5   3  -5    3.26    0.67
   5  -3  -5    2.43    0.70
  -5  -3   5    2.30    2.17
   5   3  -5    2.89    2.62
  -5   3   5    3.27    2.63
  -1   7  -6   29.71    2.53
   1   7   6   32.87    2.76
  -1  -7  -6   33.12    2.87
   1  -7   6   32.26    2.68
  -1   7  -6   32.14    2.77
   1  -7   6   30.66    2.63
   1   7   6   29.49    2.74
  -1  -7  -6   31.03    2.81
   1  -7   6   26.26    2.50
  -1  -7  -6   29.46    2.56
  -3  -7   0   -0.35    1.43
  -3   7   0    0.22    0.74
   3  -7   0    0.43    0.64
   3   7   0   -0.12    0.54
   3   7   0    0.61    0.66
  -3   7   0    0.30    1.02
   3  -7   0    0.50    0.60
   3   7   0    0.45    1.28
   3  -7   0    0.22    1.34
  -3  -7   0    0.37    0.87
   4   5  -6    7.86    0.66
   4  -5  -6    5.62    1.26
  -4  -5   6    8.93    0.78
   4   5  -6    7.42    0.95
   4  -5  -6    7.02    0.59
   4   5  -6    7.12    0.80
  -4   5   6    6.85    0.75
  -4   5   6    8.44    1.39
  -4   5   6    7.31    2.98
  -4  -5   6    8.75    2.15
   2   2 -12   65.70    4.18
  -2   2  12   64.46    4.13
  -2  -2  12   56.30    6.14
  -2  -2  12   58.64    3.78
   2  -2 -12   61.05    3.96
  -2   2  12   62.27    3.91
  -2   2  12   48.30    3.46
  -2  -2  12   59.78    3.77
  -2   2  12   64.04    4.74
  -2  -2  12   56.22    5.57
   4   3  -9    4.42    0.57
  -4  -3   9    4.63    0.74
   4  -3  -9    4.78    0.72
  -4   3   9    3.93    0.68
  -4  -3   9    4.19    2.11
  -4   3   9    3.32    2.95
  -4   3   9    4.73    1.52
  -1  -3 -11    1.91    1.27
   1  -3  11    2.19    1.21
  -1  -3 -11    4.08    1.70
   1   3  11    1.00    1.24
   1  -3  11    1.59    1.00
   1   3  11    1.29    0.70
   1   3  11    1.58    0.88
   1  -3  11    1.53    0.64
   1  -3  11   -0.24    1.98
   1   3  11   -0.03    1.54
  -1   3 -11    0.90    1.61
   1  -3  11    1.93    2.35
  -1  -6  -8    6.66    0.83
   1  -6   8    5.60    0.60
  -1  -6  -8    5.03    1.29
   1   6   8    6.24    0.81
  -1  -6  -8    6.59    0.89
   1   6   8    7.01    1.21
   1  -6   8    4.75    1.69
  -1   6  -8    8.69    1.29
   1  -6   8    6.17    0.71
   1   6   8    7.86    0.79
  -1   6  -8    6.20    0.72
  -2   7   6    1.84    0.52
  -2  -7   6    3.58    1.53
   2   7  -6    4.45    2.08
  -2   7   6    2.78    0.70
  -2  -7   6    1.55    0.63
   2  -7  -6    1.73    0.76
   2  -7  -6    2.40    0.50
  -2  -7   6    1.60    0.54
   2   7  -6    1.07    0.55
   2   7  -6    2.18    0.62
  -2   7   6    3.50    1.35
   2  -7  -6    1.20    1.38
   0  -5  10    2.89    0.53
   0   5  10    3.93    0.77
   0   5 -10    0.80    1.49
   0   5  10    3.23    1.31
   0   5 -10    0.41    2.14
   0  -5  10   -0.10    1.55
   0  -5  10    2.30    0.69
   0  -5 -10    4.05    1.03
   0   5  10    1.97    0.77
  -4   1  -7    0.92    1.04
   4  -1   7    0.09    1.77
   4   1   7    0.54    0.99
   4   1   7   -1.00    1.69
  -4   1  -7   -0.60    1.88
  -4  -1  -7   -0.06    1.56
   4  -1   7    1.82    1.18
   4  -1   7   -0.96    1.20
   4   1   7    0.49    1.62
  -4   1  -7   -0.87    1.90
  -4  -1  -7    0.31    1.12
   4  -5   3    4.02    0.81
  -4   5  -3    4.35    0.95
  -4  -5  -3    5.20    1.57
  -4   5  -3    2.42    1.05
   4  -5   3    3.44    0.72
   4   5   3    4.83    1.92
  -4   5  -3    3.37    2.00
  -4  -5  -3    3.35    0.98
   4   5   3    3.81    0.75
   4   5   3    5.02    1.62
   3  -7  -3   61.84    4.35
   3   7  -3   71.74    4.85
  -3   7   3   58.67    3.79
  -3   7   3   56.37    3.63
   3   7  -3   57.67    3.68
  -3  -7   3   58.24    4.31
  -3   7   3   60.45    4.11
   3  -7  -3   60.03    3.84
   3   7  -3   56.20    3.64
   3  -7  -3   58.07    3.67
  -3  -7   3   60.69    3.88
   3   7  -3   66.30    4.98
   2  -3  10   36.82    2.67
   2  -3  10   41.04    2.74
   2   3  10   37.10    2.56
  -2  -3 -10   40.58    3.03
   2  -3  10   33.31    3.15
  -2   3 -10   26.89    3.90
   2   3  10   37.01    2.82
   2   3  10   35.02    2.50
   2  -3  10   41.28    4.49
  -2  -3 -10   44.81    3.49
   2   3  10   37.73    2.70
   4   4  -8   14.15    1.28
  -4   4   8   14.39    1.43
   4  -4  -8   14.17    1.42
  -4  -4   8   13.52    2.51
   4  -4  -8    9.64    1.28
  -4  -4   8   13.10    0.76
   0  -4 -11    7.16    1.49
   0   4 -11    4.28    1.49
   0   4  11    6.07    0.84
   0   4  11    4.95    1.35
   0   4 -11    6.43    0.76
   0  -4  11    6.74    1.93
   0  -4  11    4.68    1.38
   0  -4  11    5.86    0.56
   0   4  11    5.75    0.72
   0  -4  11    4.79    0.89
   1  -7  -7   56.13    3.85
  -1   7   7   53.31    3.38
   1   7  -7   51.42    3.39
   1   7  -7   55.89    3.54
  -1  -7   7   52.27    3.76
   1  -7  -7   54.91    3.56
   1  -7  -7   56.16    3.65
   1   7  -7   68.93    5.07
  -1  -7   7   54.26    3.43
  -1   7   7   54.79    3.58
  -1  -7   7   53.52    3.45
   0   8   4    6.55    1.16
   0  -8  -4    4.11    1.12
   0   8  -4    4.90    0.56
   0  -8  -4    4.97    0.71
   0  -8   4    3.85    0.63
   0   8  -4    6.00    1.70
   0  -8   4    4.08    1.07
   0   8   4    5.17    0.54
   0  -8  -4    4.68    0.65
   0   8  -4    4.18    0.69
   0   7   7   35.70    2.71
   0  -7   7   38.53    2.57
   0  -7  -7   34.43    1.51
   0   7   7   36.22    2.44
   0   7  -7   33.14    2.76
   0  -7   7   35.41    0.90
   0  -7   7   28.92    2.76
   0  -7  -7   35.98    2.48
   0   7  -7   34.03    2.91
   0  -7  -7   34.71    1.17
   0   7   7   33.80    2.80
   4  -3   6   18.61    1.86
  -4   3  -6   12.35    1.90
  -4  -3  -6   14.47    2.19
  -4  -3  -6   18.26    2.09
   4   3   6   18.11    2.39
  -4   3  -6   13.89    1.76
   4  -3   6   15.88    2.56
   4   3   6   22.44    2.13
   4  -3   6   17.87    1.70
   4  -3   6    9.96    2.29
  -1  -8  -3   20.30    1.85
  -1   8  -3   16.64    1.91
  -1  -8  -3   19.35    1.96
   1  -8   3   19.22    1.75
   1   8   3   19.06    1.77
  -1  -8  -3   19.52    1.79
   1  -8   3   19.47    2.02
  -1   8  -3   18.92    1.70
   1   8   3   18.11    1.59
  -1   8  -3   18.79    1.78
   3   2   9   24.12    2.28
  -3  -2  -9   25.54    2.75
  -3   2  -9   20.54    2.13
   3  -2   9   18.48    2.23
   3  -2   9   27.52    3.48
  -3  -2  -9   21.09    2.18
   3   2   9   21.71    2.32
   3  -2   9   22.42    2.32
  -3  -2  -9   22.83    2.79
   3   2   9   22.20    3.06
   3  -2   9   23.71    2.15
   3   7   1   90.07    5.62
   3   7   1   91.98    6.11
   3  -7   1  117.36    7.62
   3   7   1   98.32    6.24
  -3   7  -1   83.93    5.31
  -3  -7  -1   95.78    6.21
   3   7   1  110.39    7.13
   3  -7   1   93.87    5.86
   3  -7   1   93.22    5.84
  -3   7  -1   87.56    5.75
  -3   4  10   45.89    3.62
   3  -4 -10   55.27    5.40
  -3  -4  10   52.63    3.36
  -3   4  10   52.01    3.38
   3   4 -10   49.27    3.15
   3  -4 -10   54.54    3.55
   3   4 -10   47.43    5.44
  -3  -4  10   50.05    4.52
   3  -6  -7   98.66    6.12
  -3  -6   7  115.02    7.75
  -3   6   7  108.69    6.79
   3   6  -7   90.14    5.74
  -3   6   7  100.93    6.31
  -3   6   7   90.88    6.61
   3   6  -7  131.23    9.21
   3  -6  -7  110.63    8.47
  -3  -6   7  117.36    7.27
  -5   2  -3   -1.19    1.98
   5   2   3   -0.27    1.47
  -5  -2  -3   -0.48    1.04
  -5   2  -3    0.01    1.80
  -5  -2  -3    0.78    1.48
   5  -2   3    1.44    1.95
  -5  -2  -3    1.86    1.58
  -5   2  -3    0.42    1.36
   5  -2   3   -1.48    0.86
   5   2   3   -0.11    1.94
   5   2   3   -0.20    0.95
  -4  -4  -5   13.56    2.06
   4   4   5   10.23    1.90
  -4   4  -5    4.25    1.72
   4   4   5   11.57    2.00
  -4  -4  -5    7.90    1.22
   4  -4   5    9.83    0.84
   4   4   5    9.36    0.91
  -1  -6   9   47.82    3.08
  -1  -6   9   40.66    3.40
   1  -6  -9   51.37    3.36
   1  -6  -9   43.16    2.91
  -1   6   9   46.31    2.95
   1   6  -9   52.78    4.12
  -1   6   9   50.25    3.29
  -1   6   9   51.81    3.63
   1   6  -9   66.64    5.17
   1  -6  -9   46.36    3.42
  -1  -6   9   55.54    3.59
   1   0  12    7.84    0.79
   1   0  12    8.20    1.74
   1   0  12    5.54    2.15
  -1   0 -12    7.57    1.31
   1   0  12    5.67    1.09
  -1   0 -12    5.43    1.58
  -5   2   7    0.26    0.76
   5   2  -7    3.77    2.44
   5  -2  -7    0.06    0.62
   5   2  -7    0.92    0.59
  -5  -2   7    0.58    0.91
   5  -2  -7    0.39    0.68
  -5  -2   7    1.25    1.05
  -5  -2   7    1.92    2.44
  -5   2   7   -0.20    1.26
   5   2  -7   -0.11    0.56
  -1   8   4   -0.64    1.03
  -1  -8   4   -0.22    0.54
   1   8  -4    0.05    0.64
   1  -8  -4    1.14    0.74
  -1  -8   4   -0.49    1.19
   1  -8  -4   -1.37    1.24
  -1   8   4   -0.16    0.46
  -1  -8   4   -0.31    0.50
   1  -8  -4    0.11    0.51
   1   8  -4    0.34    0.60
   1   8  -4    0.06    1.79
   2   0  11    0.27    1.39
   2   0  11    0.54    1.01
  -2   0 -11    0.58    1.15
   2   0  11   -1.88    1.98
  -2   0 -11   -0.74    2.02
  -2   0 -11    0.79    1.62
   4   6  -2   16.19    1.47
   4  -6  -2   17.96    1.62
   4   6  -2   18.02    1.73
   4  -6  -2   17.43    1.64
  -4   6   2   12.78    3.16
   4   6  -2   20.82    2.47
  -4   6   2   16.06    1.97
  -4  -6   2   18.41    1.82
   4   6  -2   16.00    2.80
  -4  -6   2   13.90    2.12
   4  -6  -2   13.95    2.69
  -4   6   2   13.81    1.41
  -4   6   1    0.06    0.71
   4  -6  -1   -0.93    2.01
   4  -6  -1    0.24    0.62
   4   6  -1    0.54    0.71
   4  -6  -1    0.31    0.70
  -4  -6   1    1.14    1.39
   4   6  -1   -0.32    2.00
   4   6  -1   -0.99    0.54
  -4   6   1   -0.51    1.04
  -4  -6   1   -0.41    0.90
   4   6  -1    3.50    1.65
  -4   6   1    1.20    2.40
   2  -4 -11   17.83    1.68
  -2   4  11   18.05    2.26
  -2   4  11   15.43    1.33
  -2   4  11   17.70    1.66
   2   4 -11   16.35    1.47
  -2  -4  11   18.20    1.82
  -2  -4  11   18.23    1.60
  -2  -4  11   18.14    2.10
   2   4 -11   20.39    3.36
  -2  -4  11   15.72    2.68
   2  -4 -11   18.03    2.38
  -4   2  10   39.92    2.66
  -4  -2  10   40.41    2.69
  -4  -2  10   36.02    4.45
   4  -2 -10   43.92    2.88
  -4  -2  10   40.35    2.70
  -4   2  10   27.63    2.84
  -4   2  10   36.28    3.34
  -4   2  10   28.81    5.65
   4  -2 -10   35.56    0.97
   4   2 -10   39.31    2.55
   4   2 -10   37.34    2.47
  -1   3  12    1.95    0.81
  -1  -3  12    1.72    1.93
  -1  -3  12    1.50    0.47
  -1   3  12    3.63    1.45
  -1   3  12    1.37    0.61
  -1  -3  12   -0.48    1.31
  -1   3  12    1.90    0.62
   1  -3 -12    1.36    0.83
  -1  -3  12    0.90    0.65
   1   3 -12    2.73    0.76
  -1  -3  12    0.54    1.43
  -5   4   2   26.56    2.42
   5   4  -2   24.37    2.43
  -5   4   2   24.09    2.75
  -5  -4   2   28.93    3.03
   5   4  -2   19.79    3.19
  -5  -4   2   26.77    3.18
  -5   4   2   25.34    4.07
   5  -4  -2   23.03    2.61
  -5  -4   2   24.68    2.31
  -2  -6  -7    1.66    1.07
  -2   6  -7    3.04    0.96
   2   6   7    3.87    1.18
   2  -6   7    3.18    0.73
  -2   6  -7    3.80    0.81
   2   6   7    3.01    0.71
   2  -6   7    4.47    0.62
  -2  -6  -7    3.45    0.97
  -2  -5  10   25.13    2.18
  -2   5  10   27.85    2.82
   2   5 -10   22.54    1.92
  -2  -5  10   26.46    2.23
   2   5 -10   34.00    4.08
  -2  -5  10   24.32    2.96
   2  -5 -10   20.70    2.34
  -2   5  10   24.60    2.18
  -5  -3  -2   18.47    2.26
  -5   3  -2   18.94    2.04
   5  -3   2   20.43    1.93
  -5   3  -2   13.33    2.46
  -5  -3  -2   24.65    2.79
   5   3   2   19.58    2.44
  -5   3  -2   17.33    2.88
   5  -3   2   17.77    2.22
  -5  -3  -2   21.65    2.11
   5   3   2   21.17    1.95
   5   3   2   17.68    2.61
   5   0   4   53.32    3.77
   5   0   4   42.84    3.97
  -5   0  -4   46.29    3.73
  -5   0  -4   53.62    4.23
  -5   0  -4   51.21    4.59
   0  -6  -9   28.85    2.78
   0  -6  -9   34.62    1.25
   0   6   9   25.75    2.51
   0   6   9   34.27    2.92
   0  -6   9   34.79    1.05
   0  -6   9   33.65    2.78
   0   6  -9   44.09    3.95
   0  -6  -9   33.33    2.86
   0   6   9   33.65    2.84
   0   6  -9   27.88    2.88
   5   3  -6   31.56    4.08
  -5  -3   6   38.49    3.10
   5   3  -6   37.15    2.45
  -5   3   6   24.57    4.77
   5   3  -6   34.85    1.05
  -5   3   6   37.14    2.53
   5  -3  -6   38.89    2.58
  -5  -3   6   40.85    3.65
  -5  -3   6   40.57    2.80
  -5   3   6   26.54    3.37
   5  -3  -6   30.62    2.75
   3  -7  -4    0.74    0.50
  -3  -7   4    1.36    1.42
   3  -7  -4    1.14    1.28
   3  -7  -4    0.63    0.65
  -3   7   4    1.18    0.75
   3   7  -4    1.00    0.56
   3   7  -4    0.24    1.20
  -3   7   4    0.51    1.07
   3   7  -4    0.88    2.24
  -3   7   4    0.24    0.59
  -3  -7   4    1.17    0.63
   3   7  -4    0.43    0.51
  -5   4   1   30.48    2.71
   5  -4  -1   29.01    3.16
  -5  -4   1   34.76    1.29
  -5   4   1   25.49    4.01
   5   4  -1   25.93    3.26
  -5  -4   1   25.93    2.94
   5   4  -1   35.15    1.85
  -5  -4   1   35.66    1.97
  -2  -8   1  158.71   10.03
   2   8  -1  140.16    8.75
  -2  -8   1  144.83    9.04
   2  -8  -1  168.00   10.55
   2   8  -1  147.50    9.14
   2  -8  -1  155.66    9.57
  -2   8   1  142.59    8.82
  -2   8   1  163.07   10.26
   2  -8  -1  153.43    9.51
   2   8  -1  162.12   10.33
   5   4  -3   20.13    2.05
  -5   4   3   15.54    2.16
   5   4  -3   20.36    2.93
  -5   4   3   11.26    3.39
  -5  -4   3   15.18    2.46
   5  -4  -3   16.96    2.00
  -5  -4   3   23.07    2.56
  -5   4   3   21.58    2.04
   5  -4  -3   13.99    1.43
  -5  -4   3   21.25    2.06
   1  -1  12  101.38    8.69
   1  -1  12   86.71    5.90
   1   1  12   92.85    6.59
   1   1  12   89.35    5.70
   1   1  12   79.25    5.39
   1   1  12   93.64    7.86
   1  -1  12   98.89    6.22
  -1   1 -12   80.60    6.60
  -1   1 -12   89.76    7.30
  -1  -1 -12   84.56    6.14
  -5   0   8  107.42    6.93
  -5   0   8  105.39   10.72
  -5   0   8  112.62    7.13
   5   0  -8  116.99    7.30
   5   0  -8  113.58    7.08
   4   6  -3   78.43    5.06
  -4  -6   3   75.97    5.31
   4  -6  -3   62.00    6.30
   4  -6  -3   74.78    4.73
  -4  -6   3   77.32    4.93
   4  -6  -3   74.86    4.72
  -4   6   3   77.69    4.94
   4   6  -3   71.12    4.48
  -4   6   3   72.87    4.98
   3  -5  -9   15.05    2.31
   3   5  -9   16.52    1.48
  -3  -5   9   17.24    1.53
   3  -5  -9   16.45    1.59
  -3   5   9   14.64    2.00
  -3   5   9   16.87    1.56
   3   5  -9   21.04    3.34
  -3  -5   9   14.59    2.57
   3   3 -11   28.77    4.43
   3   3 -11   29.59    2.47
  -3  -3  11   29.93    2.58
  -3  -3  11   29.36    2.45
  -3   3  11   27.88    2.39
   3  -3 -11   30.02    2.58
  -3  -3  11   24.30    3.59
  -3  -3  11   25.03    3.29
  -3   3  11   28.52    2.97
   2   1  11    0.78    1.18
  -2  -1 -11    1.16    1.19
  -2   1 -11    1.03    1.15
   2   1  11    1.54    1.15
   2  -1  11    0.81    1.80
  -2  -1 -11   -0.01    2.17
   2  -1  11   -1.41    0.94
   2   1  11   -2.95    1.88
  -2   1 -11    2.10    1.70
   2  -1  11   -0.08    0.79
   2  -1  11   -1.20    1.59
  -2   7  -5    4.60    1.33
   2  -7   5    4.78    1.07
  -2  -7  -5    4.98    1.09
   2   7   5    5.74    1.27
  -2   7  -5    7.33    0.88
   2  -7   5    5.59    0.73
   2   7   5    5.93    0.68
  -2  -7  -5    7.28    1.00
  -2   7  -5    5.42    0.72
   2  -8   0    3.38    0.72
  -2   8   0    1.70    0.54
  -2  -8   0    2.06    0.71
   2   8   0    2.08    0.53
   2   8   0    2.79    0.62
   2  -8   0    2.07    1.17
   2  -8   0    3.45    0.59
  -2   8   0    2.59    1.14
   2   8   0    3.68    1.47
  -2   8   0    2.61    0.77
  -2  -8   0    5.02    1.15
  -4   6   0   18.37    1.98
  -4  -6   0   21.12    2.42
   4   6   0   24.51    3.13
  -4   6   0   13.41    3.54
   4   6   0   21.52    2.00
  -4   6   0   22.10    2.03
   4  -6   0   18.15    2.92
   4   6   0   25.74    2.81
   4  -6   0   17.92    1.67
   4  -6   0   18.99    1.72
   4   6   0   19.29    1.71
  -4  -6   0   19.95    1.88
  -3   0  12   16.56    2.59
   3   0 -12   24.39    2.14
   3   0 -12   26.60    2.27
  -3   0  12   23.85    2.02
  -3   0  12   24.28    4.21
  -3   0  12   25.62    2.20
   4   2   7   16.77    2.73
  -4  -2  -7   16.52    1.81
  -4   2  -7   13.85    1.67
   4  -2   7    9.51    1.83
   4   2   7   17.15    2.27
   4   2   7   17.20    1.78
  -4   2  -7   22.02    3.08
   4  -2   7   17.65    2.21
  -4  -2  -7   16.55    2.59
  -4   2  -7   14.21    2.50
   4  -2   7   20.40    2.11
   2  -8  -2    0.49    0.51
   2  -8  -2   -0.53    1.26
   2  -8  -2   -0.78    0.61
   2   8  -2    2.80    1.87
   2   8  -2    0.44    0.59
  -2  -8   2   -0.25    1.10
  -2   8   2   -2.10    1.10
  -2   8   2    0.09    0.57
  -2  -8   2    0.18    0.72
   2   8  -2   -0.07    0.54
   3   6   5   20.73    2.36
   3  -6   5   22.44    2.04
  -3  -6  -5   18.26    1.93
  -3  -6  -5   25.70    2.32
   3   6   5   21.44    1.96
  -3   6  -5   21.38    2.05
   3   6   5   25.07    2.73
  -3   6  -5   15.61    3.31
   3   6   5   19.77    1.89
  -3   6  -5   19.00    1.78
  -5   1  -4   16.56    2.33
   5  -1   4   18.57    1.83
  -5  -1  -4   18.57    2.24
  -5  -1  -4   20.60    2.55
   5  -1   4   16.50    1.80
   5   1   4   18.07    1.80
  -5   1  -4   15.68    2.24
   5   1   4   13.05    2.10
   5  -1   4   10.14    2.17
  -5  -1  -4   15.75    2.12
  -5   1  -4   19.11    2.52
  -3   7  -2    9.83    0.82
   3  -7   2   12.67    1.38
   3   7   2   10.06    0.71
   3  -7   2   10.44    0.74
   3   7   2   14.42    1.88
   3   7   2    9.75    1.54
  -3  -7  -2   10.44    1.24
  -3   7  -2    9.34    1.13
   3  -7   2    9.90    0.75
   3   7   2   10.99    0.89
  -5   1   8   19.15    1.99
   5  -1  -8   20.74    1.84
  -5  -1   8   21.97    2.10
   5   1  -8   22.23    1.96
  -5   1   8   17.03    3.57
  -5  -1   8   18.85    3.08
   5   1  -8   17.25    3.35
  -5   1   8   22.54    2.05
  -5  -1   8   19.67    1.86
   5  -1  -8   20.99    1.86
   5   1  -8   19.13    1.70
   5   4   0    1.80    1.61
  -5   4   0    0.25    0.87
   5  -4   0    0.88    0.78
   5  -4   0    1.42    0.69
   5   4   0    2.29    2.05
   5   4   0    0.04    0.69
  -5  -4   0   -0.31    0.85
   5  -4   0    1.81    1.44
  -5  -4   0    0.90    1.56
  -5   4   0   -0.93    2.00
  -5   4   4    0.19    0.76
  -5   4   4    0.06    1.57
  -5  -4   4    0.55    1.34
  -5  -4   4    0.05    0.82
  -5  -4   4   -0.27    1.85
   5   4  -4    0.43    0.55
   5   4  -4   -0.64    0.93
  -5   4   4    3.47    2.65
   5  -4  -4   -0.34    1.06
   5  -4  -4    0.28    0.73
   5   4  -4    1.31    2.58
   0  -3  12   56.79    3.60
   0   3 -12   56.90    3.80
   0   3 -12   45.75    3.97
   0  -3  12   47.97    5.41
   0   3  12   52.53    3.72
   0   3  12   52.45    3.56
   0  -3 -12   51.44    4.59
   0  -3 -12   55.01    4.09
   0   3  12   52.93    3.47
   0   3  12   46.64    3.62
   0  -3  12   47.92    3.66
   2  -8   1   29.91    2.80
  -2  -8  -1   24.84    2.19
  -2  -8  -1   25.14    2.23
   2  -8   1   26.93    2.32
  -2   8  -1   25.52    2.20
  -2   8  -1   28.36    2.49
  -2  -8  -1   26.98    2.56
  -2   8  -1   23.84    2.30
   2  -8   1   26.01    2.22
   2   8   1   27.77    2.40
   2   8   1   25.33    2.15
  -1   0  13   -0.95    0.64
  -1   0  13   -1.88    2.32
  -1   0  13   -1.21    1.52
  -1   0  13    0.71    1.22
   3  -1 -12   75.39    4.78
   3   1 -12   76.91    4.82
  -3  -1  12   66.89    8.58
  -3   1  12   67.11    4.24
  -3  -1  12   77.51    4.85
  -3  -1  12   74.45    4.70
  -3   1  12   60.22    4.80
   3  -1 -12   70.86    4.52
  -3   1  12   60.00   10.44
  -3   1  12   76.60    4.85
   3   1 -12   74.45    4.75
   4   5  -7   33.46    2.91
  -4   5   7   33.99    3.37
  -4  -5   7   37.25    3.25
   4  -5  -7   31.56    2.71
   4  -5  -7   31.85    3.05
   4   5  -7   29.93    3.62
   4  -5  -7   34.77    0.86
   4   5  -7   37.80    2.47
  -4  -5   7   38.97    2.60
  -4   5   7   34.08    2.89
  -3   4  -8    4.89    1.57
   3  -4   8    4.58    0.81
  -3  -4  -8    5.78    1.11
  -3  -4  -8    5.04    1.06
   3   4   8    5.77    0.86
   3   4   8    5.06    1.29
   3   4   8    5.28    1.72
   3  -4   8    2.39    2.11
   3   4   8    3.82    0.80
   3  -4   8    5.75    0.76
   4  -6  -4    0.37    1.77
   4  -6  -4    0.11    0.54
   4   6  -4    0.19    0.69
  -4   6   4   -0.52    2.34
   4  -6  -4    1.26    0.65
  -4   6   4    1.10    0.70
   4   6  -4   -0.36    1.42
  -4   6   4    1.80    1.32
  -4  -6   4    1.94    1.62
  -4  -6   4   -0.74    0.73
   1  -8   4    4.32    1.09
   1  -8   4    5.10    0.70
   1   8   4    4.95    0.69
  -1  -8  -4    5.80    0.88
  -1   8  -4    4.29    0.61
   1   8   4    6.07    0.60
  -1   8  -4    6.49    0.81
  -1   8  -4    4.17    1.45
  -1  -8  -4    4.52    1.12
  -1  -8  -4    4.97    0.85
   2  -3 -12   33.43    2.84
   2   3 -12   33.03    2.76
  -2  -3  12   34.13    2.89
  -2   3  12   37.74    2.48
  -2  -3  12   32.11    2.66
  -2  -3  12   32.91    4.00
   2   3 -12   24.65    5.04
  -2   3  12   33.29    2.81
  -2   3  12   31.58    3.10
   4  -6   1   43.84    5.52
  -4   6  -1   34.32    7.05
  -4  -6  -1   44.55    3.46
  -4   6  -1   41.48    3.07
   4   6   1   52.07    4.17
  -4   6  -1   53.24    3.55
   4  -6   1   48.92    3.19
   4  -6   1   49.87    3.22
   4   6   1   51.11    3.43
  -4  -6  -1   56.74    3.71
   4   6   1   46.86    3.04
  -2  -8   3   -0.84    0.67
   2   8  -3   -0.05    0.52
  -2  -8   3   -0.25    1.22
  -2   8   3   -0.30    1.19
  -2   8   3    0.36    0.50
   2  -8  -3    0.08    1.12
   2  -8  -3    0.55    0.69
   2  -8  -3    0.27    0.48
   2   8  -3    0.59    0.54
   2   8  -3   -1.65    1.99
  -2  -8   3   -0.47    0.53
  -4   5  -4    2.49    1.85
   4   5   4    3.40    1.59
  -4   5  -4    3.35    1.04
   4   5   4    4.10    0.77
   4  -5   4    3.24    0.72
  -4  -5  -4    2.05    1.46
   4   5   4    5.03    1.63
   0   8   5    5.09    0.56
   0  -8   5    3.96    0.54
   0   8  -5    4.87    0.57
   0  -8  -5    3.68    0.81
   0  -8  -5    5.12    0.71
   0  -8  -5    6.89    1.11
   0  -8   5    3.90    1.03
   0   8  -5    7.78    1.90
   0   8  -5    4.75    0.74
   0  -8   5    6.21    0.71
  -1   1  13    4.05    0.70
  -1  -1  13    4.58    2.22
  -1   1  13    2.41    1.42
  -1   1  13    2.86    1.41
  -1  -1  13    3.17    1.26
   1  -1 -13    2.06    1.68
  -1  -1  13    5.17    1.74
   1   1 -13    2.72    0.75
  -1  -1  13    3.66    0.44
  -1  -1  13    4.17    0.67
  -1   1  13    4.40    0.52
  -1   1  13    4.23    1.56
   2  -7  -7   43.94    3.27
  -2  -7   7   41.75    3.19
  -2   7   7   37.92    2.47
  -2  -7   7   34.15    2.93
   2  -7  -7   45.26    2.96
  -2   7   7   40.04    2.68
   2   7  -7   40.73    2.71
   2  -7  -7   43.14    2.80
  -2  -7   7   42.14    2.73
   2   7  -7   55.11    4.37
  -2   6   9   20.23    1.82
  -2  -6   9   17.64    1.56
  -2   6   9   18.84    1.63
  -2  -6   9   17.95    1.69
   2   6  -9   13.30    2.33
   2   6  -9   24.48    3.22
   2  -6  -9   16.91    2.01
  -2  -6   9   19.39    2.61
  -2   6   9   16.89    1.96
   2  -6  -9   14.35    1.41
  -3   5  -7   45.63    3.27
   3  -5   7   36.08    4.55
   3  -5   7   40.80    2.72
   3   5   7   43.25    3.25
  -3  -5  -7   47.05    3.23
   3   5   7   44.34    2.98
   3  -5   7   43.43    2.87
  -1  -8   5   71.72    4.50
  -1   8   5   73.32    4.60
   1   8  -5   71.25    4.46
   1  -8  -5   73.10    4.65
   1  -8  -5   81.25    5.34
  -1   8   5   77.91    5.13
  -1  -8   5   70.59    4.71
  -1  -8   5   69.29    4.40
   1   8  -5   74.57    4.76
   1  -8  -5   70.95    4.47
   1   8  -5   91.10    6.21
  -3   7   5   48.52    3.15
   3  -7  -5   58.64    4.07
  -3   7   5   54.64    3.81
  -3  -7   5   59.79    4.20
  -3   7   5   51.85    3.41
   3   7  -5   65.03    4.87
   3  -7  -5   55.21    3.49
   3   7  -5   47.00    3.39
  -3  -7   5   56.20    3.60
   3  -7  -5   57.10    3.67
   3   7  -5   51.82    3.35
   3   7  -5   54.63    3.49
   1  -2  12    0.88    0.58
   1   2  12    1.43    0.95
  -1  -2 -12    0.64    2.02
   1  -2  12    0.87    1.01
  -1  -2 -12    0.05    1.31
   1   2  12   -0.07    1.04
   1   2  12    3.99    1.73
   1  -2  12    0.63    2.03
  -1   2 -12    1.62    1.62
   1  -2  12    1.43    1.57
   1  -2  12   -0.58    1.97
   1   2  12    0.72    0.81
   1  -7   7    0.93    0.95
  -1  -7  -7    1.03    0.73
   1  -7   7    0.62    0.54
  -1  -7  -7    1.02    0.88
  -1  -7  -7    2.36    1.04
   1   7   7    0.92    1.25
  -1   7  -7   -1.08    1.63
  -1   7  -7    0.02    0.89
   1   7   7    1.24    0.65
   1  -7   7    1.16    0.65
  -1   7  -7    1.66    0.62
   2  -2  11    0.54    0.65
  -2   2 -11   -1.21    1.10
   2  -2  11    0.11    0.90
  -2  -2 -11    0.56    1.17
   2   2  11    0.86    0.96
   2  -2  11   -0.62    2.06
   2   2  11    0.60    1.19
  -2  -2 -11   -1.60    1.79
   2   2  11   -1.07    2.10
   2  -2  11   -0.63    1.30
  -2   2 -11   -0.80    1.76
   1  -5  10    7.23    2.46
  -1  -5 -10   10.96    1.13
   1  -5  10   11.12    1.32
   1   5  10    7.97    1.53
  -1   5 -10    6.99    1.66
   1   5  10    9.75    1.37
   1  -5  10   10.87    0.83
   1   5  10   10.37    0.89
   1  -5  10   11.01    0.66
   1   5  10    9.43    0.84
  -3  -3  -9    1.51    1.24
  -3  -3  -9    1.97    1.62
  -3   3  -9   -1.80    1.53
   3   3   9    0.33    0.97
   3   3   9   -3.94    1.70
  -3   3  -9    1.26    1.64
   3  -3   9   -0.32    1.01
   3  -3   9   -1.47    2.29
   3  -3   9   -0.02    0.80
  -3  -3  -9    0.13    1.13
   3   3   9    1.08    1.38
   3  -3   9   -0.47    1.77
   2  -8   2   -0.30    0.69
  -2  -8  -2    0.02    0.66
  -2   8  -2    0.58    0.66
   2  -8   2    0.21    0.51
  -2  -8  -2    0.28    0.72
   2   8   2    0.82    0.60
  -2   8  -2   -0.32    1.08
   2   8   2   -0.63    0.71
   2  -8   2    0.33    1.11
  -2   8  -2    1.16    0.76
  -2  -8  -2    0.41    1.26
  -5   4  -1   16.02    2.74
  -5   4  -1   22.14    2.14
  -5  -4  -1   23.93    2.27
   5   4   1   20.54    2.85
   5  -4   1   17.73    2.39
   5  -4   1   22.14    2.01
   5   4   1   20.69    2.48
   5   4   1   22.79    2.09
   5  -4   1   18.50    1.78
  -5  -4  -1   25.64    2.80
   4   0 -11   -0.08    0.42
   4   0 -11   -0.32    0.58
  -4   0  11   -0.20    0.58
  -4   0  11    0.47    2.48
  -4   0  11   -0.48    0.69
   5  -4  -5   44.11    2.95
  -5  -4   5   61.00    4.00
   5   4  -5   49.78    3.31
  -5  -4   5   57.43    4.42
  -5   4   5   35.29    5.76
  -5   4   5   54.72    3.62
   5  -4  -5   58.72    3.78
   5   4  -5   50.69    4.79
  -5  -4   5   52.83    4.47
   5   4  -5   57.62    3.67
  -5   4   5   53.62    4.38
   5  -4  -5   49.25    3.61
   5   2   4   38.99    2.69
   5  -2   4   35.71    2.53
   5   2   4   34.65    1.96
  -5   2  -4   29.74    4.11
  -5  -2  -4   35.48    2.15
  -5   2  -4   24.62    2.75
   5   2   4   28.78    3.32
   5  -2   4   22.50    3.51
  -5  -2  -4   37.66    3.35
  -5   2  -4   30.47    4.04
  -5  -2  -4   42.38    3.12
  -5   3  -3    6.46    1.47
   5  -3   3    5.36    0.81
  -5  -3  -3    7.41    1.80
  -5   3  -3    5.15    1.93
  -5   3  -3    4.35    2.13
  -5  -3  -3    4.27    1.17
   5   3   3    5.70    0.95
   5  -3   3    1.55    2.23
   5   3   3    7.21    1.59
  -5  -3  -3    5.79    1.58
   5   3   3    4.84    2.02
   0   0 -13    1.59    1.51
   0   0  13    0.83    1.07
   0   0  13   -1.11    1.29
   0   0  13   -1.60    1.90
   0   0  13    0.19    0.64
   0   0  13   -0.15    0.51
  -2   0  13   -0.10    2.28
  -2   0  13   -0.25    0.41
   2   0 -13   -0.19    0.68
  -2   0  13   -0.15    0.56
  -2   0  13   -2.08    1.50
  -2   0  13    1.16    1.30
  -5  -3   7    3.90    0.89
   5   3  -7    3.68    0.58
   5  -3  -7    2.94    0.76
   5   3  -7    3.61    0.59
  -5  -3   7    2.40    2.09
   5   3  -7    2.77    2.70
  -5  -3   7    3.43    1.39
  -5   3   7    3.59    0.74
   5  -3  -7    4.64    0.74
   5   2  -8  103.49    6.48
  -5  -2   8  107.24    6.78
   5   2  -8   84.88   10.02
  -5   2   8  106.33    6.72
  -5   2   8   76.52    5.64
   5  -2  -8  109.96    6.86
   5   2  -8  103.67    6.48
   5  -2  -8   88.03    5.56
  -5  -2   8   90.84    5.98
  -5  -2   8   89.11    7.65
  -3   0 -10   19.52    2.08
   3   0  10   17.79    2.87
   3   0  10   21.54    2.32
  -3   0 -10   19.25    2.82
   3   0  10   19.91    2.11
   4  -4  -9   25.70    2.26
  -4  -4   9   32.50    2.74
  -4  -4   9   29.81    3.75
   4  -4  -9   35.54    1.08
  -4   4   9   30.60    2.63
   4   4  -9   29.67    4.52
   4   4  -9   34.52    0.88
   1  -4  11   47.91    3.23
   1  -4  11   41.70    3.07
  -1   4 -11   34.56    3.47
   1  -4  11   39.64    3.78
   1   4  11   47.61    3.70
  -1  -4 -11   52.28    3.99
   1   4  11   48.72    3.29
   1   4  11   41.75    2.99
   1   4  11   47.88    3.16
  -1  -4 -11   46.51    3.45
   1  -4  11   50.65    3.24
   3  -7   3    0.13    0.67
  -3   7  -3    0.70    0.76
   3   7   3    1.16    1.55
  -3  -7  -3    0.50    1.28
   3  -7   3    0.33    0.56
  -3   7  -3   -0.26    0.97
   3  -7   3   -1.09    1.24
   3   7   3   -0.44    1.38
  -3  -7  -3   -0.52    0.96
   3   7   3    0.31    0.58
   3   7   3    0.93    0.82
  -3   7  -3    0.67    0.72
  -4   3  10   16.52    1.56
  -4  -3  10   16.67    1.54
   4   3 -10   15.50    1.39
  -4  -3  10   12.21    1.30
   4  -3 -10   17.14    1.61
  -4   3  10    6.90    3.24
   4   3 -10   14.11    3.07
  -4  -3  10   14.83    2.67
  -4   3  10   15.95    2.15
  -3  -6   8    0.75    0.56
   3  -6  -8   -0.35    1.39
   3   6  -8   -2.48    2.35
  -3  -6   8    1.57    2.03
  -3   6   8    0.58    0.61
   3   6  -8    0.49    0.55
   4  -6  -5   22.48    2.98
   4   6  -5   32.22    3.06
  -4  -6   5   27.30    2.40
  -4   6   5   25.35    2.22
   4   6  -5   26.19    2.30
  -4   6   5   25.07    2.49
  -4  -6   5   24.70    2.79
   4  -6  -5   25.86    2.19
   1   7  -8    3.95    0.85
  -1  -7   8    2.13    0.55
  -1   7   8    2.98    0.66
   1  -7  -8    2.02    0.70
  -1  -7   8    3.64    0.61
  -1   7   8    2.48    0.46
   1  -7  -8    2.53    0.78
   1   7  -8    2.54    0.58
   1   7  -8    5.17    1.97
  -1  -7   8    1.82    1.33
   1  -7  -8    4.32    1.19
  -1   7   8    2.64    1.12
  -3   2  12   -2.11    2.67
   3   2 -12    0.73    2.31
  -3  -2  12   -0.13    0.52
   3   2 -12    0.14    0.45
  -3  -2  12   -0.57    1.39
   3  -2 -12   -0.72    0.66
  -3   2  12   -0.23    1.35
  -3  -2  12   -2.03    2.57
  -3   2  12    1.16    0.82
  -3   2  12   -1.99    1.56
  -3   2  12   -0.56    0.59
  -3  -2  12   -0.30    0.40
  -4   1  11    9.15    1.93
  -4   1  11    2.45    2.79
   4  -1 -11    6.04    0.49
   4   1 -11    5.59    0.63
  -4   1  11    6.50    0.71
   4  -1 -11    6.93    0.73
  -4  -1  11    7.27    0.73
  -4   1  11    5.12    0.86
  -4  -1  11    5.48    2.55
  -4  -1  11    5.66    0.73
   4   1 -11    6.98    0.54
  -2   5  -9    8.26    1.88
  -2   5  -9   12.07    0.93
   2  -5   9   13.37    1.38
   2  -5   9   14.84    1.43
   2   5   9   14.96    1.50
   2   5   9   11.84    1.29
   2   5   9   15.16    2.06
  -2  -5  -9   14.99    1.71
   2   5   9   13.90    1.44
  -2  -8   4    5.54    1.35
  -2   8   4    4.47    0.58
  -2  -8   4    4.91    0.71
  -2  -8   4    4.62    0.60
   2   8  -4    6.14    2.07
   2  -8  -4    7.02    1.38
   2   8  -4    4.56    0.55
   2  -8  -4    4.72    0.50
   2  -8  -4    5.43    0.69
   2   8  -4    5.71    0.65
  -2   8   4    4.52    0.76
  -2   8   4    3.86    1.10
   0  -1  13   -0.63    1.74
   0  -1  13    1.32    2.05
   0   1  13    0.83    0.71
   0   1  13   -0.36    1.18
   0   1  13    1.02    0.58
   0  -1  13   -1.13    1.61
   0  -1  13    0.25    0.58
   0   1  13   -1.55    1.55
   0  -1 -13    1.14    1.24
   0  -1  13   -1.01    1.06
   0   1  13    0.65    1.09
   0  -1  13    0.64    0.49
  -2   1  13    2.14    2.61
  -2   1  13    6.55    1.83
  -2  -1  13    8.54    1.46
   2  -1 -13    6.63    0.83
  -2  -1  13    9.21    2.43
  -2  -1  13    7.70    0.74
  -2   1  13    6.09    1.60
   2   1 -13    7.21    0.78
  -2  -1  13    6.52    0.48
  -2   1  13    7.23    0.52
  -2   1  13    6.33    0.70
  -2  -1  13    4.69    1.52
  -4   0  -8   11.37    1.30
  -4   0  -8   12.11    2.10
   4   0   8   13.30    2.14
   4   0   8   14.67    1.76
   4   0   8    9.90    1.83
   2  -4  10    4.31    2.73
  -2   4 -10    2.27    1.74
   2  -4  10    1.16    1.03
  -2  -4 -10    2.25    1.25
  -2  -4 -10    3.10    1.24
   2   4  10    2.70    0.76
   2  -4  10    2.62    0.63
   2   4  10    1.22    1.79
   2  -4  10    3.29    0.86
   2   4  10    2.28    0.88
   2  -4  10    1.65    0.86
   2   4  10    0.89    1.32
  -4  -6  -2    2.13    0.85
   4  -6   2    1.75    1.98
   4   6   2    0.94    0.64
   4   6   2    1.51    1.75
  -4  -6  -2    1.29    1.23
   4   6   2    0.30    1.73
  -4   6  -2    1.92    2.35
  -4   6  -2    0.95    0.93
   4  -6   2    1.50    0.73
   4   6   2    1.04    0.88
   4  -6   2    1.42    0.68
   0   7   8   31.79    2.22
   0  -7   8   35.04    1.05
   0   7  -8   33.67    2.48
   0  -7   8   23.51    2.59
   0  -7  -8   30.03    2.65
   0   7   8   33.60    2.56
   0  -7  -8   34.06    2.41
   0   7  -8   30.05    2.53
   0  -7   8   32.78    2.19
   0   7   8   31.05    2.11
   0  -7  -8   31.07    2.41
   0   7  -8   22.27    3.00
   3   1  10   26.13    2.87
  -3  -1 -10   27.75    2.70
   3   1  10   28.38    2.36
   3  -1  10   22.82    2.63
   3  -1  10   18.75    2.85
  -3  -1 -10   26.27    2.81
  -3   1 -10   23.93    2.60
   3  -1  10   24.67    3.19
   3   1  10   23.03    3.45
   4   4   6   16.82    1.87
  -4  -4  -6   20.99    2.69
  -4  -4  -6   13.72    1.78
  -4   4  -6   13.02    1.89
   4  -4   6   15.16    2.80
   4  -4   6   14.61    1.65
   4  -4   6   15.35    1.65
   4   4   6   17.38    2.46
  -1  -6  -9    0.73    0.84
   1  -6   9   -0.04    0.62
  -1   6  -9    1.13    1.32
  -1   6  -9    0.69    0.66
   1  -6   9   -0.25    0.60
  -1  -6  -9   -0.83    0.81
   1   6   9    0.54    0.71
   1  -6   9   -0.05    1.71
   1   6   9   -0.60    1.27
   1   6   9   -0.50    0.66
  -1  -5  11   43.29    2.84
   1   5 -11   31.89    2.89
  -1   5  11   44.56    2.98
  -1   5  11   45.21    3.00
   1  -5 -11   49.54    3.67
  -1  -5  11   46.33    3.08
   1   5 -11   47.67    3.15
   1   5 -11   48.88    5.53
   1  -5 -11   37.29    3.00
  -1   5  11   46.16    3.51
  -1  -2  13    3.07    0.71
   1  -2 -13    0.37    1.57
  -1   2  13    2.90    0.77
  -1  -2  13    0.57    2.20
  -1   2  13    2.11    1.36
  -1  -2  13    3.11    1.22
  -1   2  13    0.27    1.07
  -1  -2  13   -0.21    1.49
   1   2 -13    2.47    0.77
  -1   2  13    1.84    0.49
  -1   2  13    2.22    1.21
  -1  -2  13    2.46    0.47
  -4   3  -7    2.89    1.06
  -4  -3  -7    4.53    1.28
   4  -3   7    4.23    1.69
   4  -3   7    3.11    0.78
   4   3   7    2.83    0.89
   4  -3   7    3.60    0.86
  -4  -3  -7   -0.03    1.40
   4   3   7    3.73    1.82
   5   0   5    0.04    1.04
  -5   0  -5    0.14    1.59
   5   0   5   -1.03    0.95
   5   0   5   -0.48    1.88
  -5   0  -5    0.90    1.66
  -5   0  -5   -0.71    1.41
   4   1   8   61.42    4.35
   4  -1   8   62.31    4.34
   4   1   8   43.30    5.53
  -4  -1  -8   60.46    5.18
  -4   1  -8   58.38    5.35
   4   1   8   54.77    4.17
   4  -1   8   50.46    4.08
  -4   1  -8   54.24    3.91
  -4  -1  -8   65.04    4.59
   4  -1   8   63.28    4.98
  -4   1  -8   65.48    5.76
  -2  -7  -6    6.58    1.08
  -2   7  -6    6.50    0.74
   2   7   6    7.52    1.31
  -2   7  -6    6.11    0.93
   2   7   6    6.90    0.68
   2   7   6    6.52    1.49
   2  -7   6    6.55    1.16
   2  -7   6    7.42    0.70
  -2  -7  -6    6.52    1.00
  -5   0   9   -0.59    0.69
   5   0  -9    1.74    2.39
  -5   0   9   -0.98    0.90
  -5   0   9   -6.34    2.51
   5   0  -9   -0.40    0.48
   5   0  -9    0.59    0.61
  -1   8  -5   19.28    2.47
  -1  -8  -5   26.91    2.66
  -1  -8  -5   22.36    2.39
   1  -8   5   22.34    2.21
   1  -8   5   23.17    2.49
  -1  -8  -5   21.38    2.19
  -1   8  -5   20.71    2.03
   1   8   5   23.29    2.25
  -1   8  -5   24.25    2.43
  -1  -4  12   57.68    3.89
  -1   4  12   57.10    3.76
   1  -4 -12   60.05    3.98
   1  -4 -12   47.51    4.10
  -1   4  12   56.47    3.75
  -1   4  12   55.63    4.11
  -1  -4  12   53.32    4.87
  -1  -4  12   56.65    3.65
   1   4 -12   57.51    3.80
   1   4 -12   46.10    3.60
   2  -8   3    3.96    0.71
   2  -8   3    4.29    0.65
  -2   8  -3    2.99    0.74
   2  -8   3    4.53    1.13
  -2  -8  -3    3.07    1.08
  -2   8  -3    3.39    1.09
  -2   8  -3    3.13    0.78
   2   8   3    3.94    0.73
  -2  -8  -3    2.64    0.74
  -2  -8  -3    2.81    0.89
   2   8   3    3.03    0.57
  -5  -1  -5    8.44    1.70
   5  -1   5    6.54    1.10
  -5  -1  -5    6.57    1.70
  -5   1  -5    4.17    2.01
   5   1   5    7.11    0.98
   5  -1   5    9.56    1.63
  -5  -1  -5   10.05    1.76
  -5   1  -5    7.26    1.82
   5   1   5    7.98    2.18
   5  -1   5    6.95    1.94
  -5   1  -5    5.16    1.42
  -5  -4  -2   18.48    2.10
  -5  -4  -2   17.47    2.25
   5  -4   2   16.84    1.77
   5  -4   2   15.37    1.73
   5   4   2   18.71    1.99
  -5   4  -2   17.47    2.00
   5  -4   2   11.95    2.08
   5   4   2   16.98    2.71
  -5   4  -2   12.04    2.30
   5   4   2   18.07    2.55
   3   6   6   18.20    1.88
  -3   6  -6   18.87    2.21
   3   6   6   18.93    2.41
   3   6   6   17.52    2.17
   3  -6   6   18.70    1.92
  -3   6  -6   15.30    1.67
  -3  -6  -6   20.31    2.15
  -3   7   6    5.44    0.70
  -3   7   6    4.00    0.65
   3  -7  -6    6.12    0.73
   3   7  -6    3.42    0.59
   3   7  -6    4.08    1.20
   3   7  -6    4.59    2.10
   3  -7  -6    4.39    0.46
  -3  -7   6    3.69    0.65
   3  -7  -6    5.53    1.43
  -3  -7   6    4.01    1.63
  -3   7   6    1.97    1.29
   5   4  -6   27.92    2.00
  -5   4   6   27.99    2.03
  -5  -4   6   25.96    3.04
  -5  -4   6   31.60    2.27
   5  -4  -6   26.90    2.80
   5   4  -6   29.43    2.02
   5  -4  -6   25.01    2.45
   5  -4  -6   30.10    2.10
   5   4  -6   29.50    3.71
  -5  -4   6   25.80    3.52
  -5   4   6   22.15    4.90
  -5   4   6   31.09    2.89
   4  -5  -8    4.38    0.47
  -4   5   8    5.56    0.77
  -4  -5   8    4.51    0.71
   4  -5  -8    2.03    0.99
  -4  -5   8    6.36    2.36
   4   5  -8    5.36    0.62
   4   5  -8    5.27    2.49
   4  -5  -8    4.66    0.77
   0   5  11   24.14    2.61
   0   5  11   28.15    2.04
   0  -5  11   30.06    2.12
   0   5 -11   18.73    2.79
   0   5 -11   23.70    4.44
   0   5  11   30.31    2.17
   0  -5 -11   33.10    2.63
   0  -5  11   27.74    0.77
   0   5 -11   29.20    2.11
   5   1  -9    0.63    0.49
   5   1  -9   -0.46    0.57
   5  -1  -9    0.16    0.58
  -5  -1   9   -0.74    0.86
  -5   1   9    0.09    0.93
  -5   1   9    0.23    0.65
   5   1  -9    2.79    2.43
  -5  -1   9   -0.49    0.68
   5  -1  -9    0.20    0.53
  -5  -1   9   -4.58    2.23
  -2   6  -8   13.61    1.57
  -2   6  -8   19.44    2.26
   2   6   8   14.83    1.66
   2  -6   8   15.38    1.63
   2   6   8   15.20    1.65
   2   6   8   14.75    1.89
   2  -6   8   15.07    1.58
  -2  -6  -8   14.34    1.69
  -3  -4  11    6.88    0.55
   3  -4 -11    5.59    1.69
   3   4 -11    5.53    2.39
  -3   4  11    7.34    0.70
   3   4 -11    8.03    0.94
  -3  -4  11    6.73    2.19
  -3   4  11    9.29    1.69
   3  -4 -11    7.50    0.82
   1   6 -10    1.65    1.42
  -1  -6  10    1.28    0.58
  -1  -6  10    0.98    0.48
  -1   6  10    0.80    0.73
  -1  -6  10   -0.26    1.69
  -1   6  10    1.12    0.49
  -1   6  10   -1.09    1.15
   1  -6 -10    1.65    1.25
   1   6 -10    1.29    2.01
   1  -6 -10    1.05    0.72
   0  -8   6    3.28    0.59
   0  -8  -6    3.12    0.74
   0   8   6    3.19    0.53
   0   8  -6    2.84    0.63
   0  -8   6    2.97    1.10
   0   8  -6    3.74    0.78
   0  -8  -6    3.39    1.24
   0   8  -6    4.44    2.02
   0  -8   6    3.27    0.62
   0  -8  -6    4.03    0.82
   1   8  -6    0.63    0.57
   1  -8  -6    0.82    0.66
  -1   8   6    0.40    0.60
   1   8  -6    0.22    0.58
   1   8  -6    1.61    1.90
  -1  -8   6   -1.03    1.11
  -1  -8   6   -0.14    0.56
  -1  -8   6   -0.12    0.52
   1  -8  -6    0.15    0.60
   1  -8  -6    0.79    1.29
  -1   8   6   -0.27    0.49
   4   2 -11    0.60    0.46
   4   2 -11   -0.01    0.52
   4  -2 -11   -0.31    0.61
  -4   2  11   -0.14    0.63
  -4   2  11   -2.32    1.45
   4  -2 -11    0.22    0.59
  -4   2  11   -1.85    1.27
  -4   2  11   -1.20    2.70
   4   2 -11   -0.00    0.52
  -4  -2  11   -1.44    2.17
   4   2 -11    1.36    2.72
  -4  -2  11   -0.03    0.64
  -4  -2  11   -0.18    0.61
   3  -5 -10    1.10    0.64
   3   5 -10   -2.40    2.16
  -3  -5  10    0.87    0.56
  -3   5  10    1.27    0.73
   3  -5 -10    1.41    1.56
   3   5 -10    0.39    0.51
  -3  -5  10    0.22    1.77
  -3   5  10    2.06    1.35
   0  -2  13    5.04    2.40
   0  -2  13    5.42    2.22
   0   2 -13    4.46    1.50
   0   2  13    6.25    0.92
   0  -2  13    7.49    0.61
   0   2  13    8.29    1.98
   0   2  13    7.87    1.03
   0   2  13    6.22    1.33
   0  -2 -13    7.26    1.31
   0  -2  13    5.94    1.15
   0  -2  13    6.42    1.68
   0   2  13    6.69    0.74
  -2   2  13    4.02    1.17
  -2  -2  13    4.60    0.52
  -2  -2  13    5.18    2.62
  -2   2  13    0.82    2.37
  -2  -2  13    1.50    1.69
  -2   2  13    5.27    0.49
   2  -2 -13    5.27    0.83
   2   2 -13    6.20    0.71
  -2  -2  13    6.02    0.67
  -2  -2  13    2.14    1.64
  -2   2  13    5.14    1.59
  -2   2  13    5.00    0.73
   4   5   5   51.22    4.16
   4   5   5   44.91    3.46
   4   5   5   52.06    3.51
   4  -5   5   51.04    3.42
  -4  -5  -5   55.38    4.30
   0   9   0    0.45    0.63
   0  -9   0    2.18    1.15
   0  -9   0   -0.64    0.50
   0   9   0    0.95    0.57
   0   9   0   -1.03    1.39
   0  -9   0   -0.17    0.65
   1   3  12   16.57    2.35
   1   3  12   20.39    2.34
   1  -3  12   14.14    1.74
   1   3  12   18.34    2.00
  -1  -3 -12   16.33    2.07
   1  -3  12   20.38    3.85
  -1  -3 -12   14.67    2.32
   1  -3  12   20.71    2.04
   1   3  12   19.05    1.96
   1  -3  12   10.06    1.96
  -1   3 -12   12.66    2.27
   4   6  -6   18.01    2.91
  -4   6   6   16.52    1.72
  -4  -6   6   17.25    2.72
  -4   6   6   15.60    2.16
  -4  -6   6   16.86    1.78
   4  -6  -6   14.03    2.17
   4  -6  -6   16.27    1.61
   4   6  -6   17.89    2.16
   4   6  -6   15.81    1.64
  -4   6   6   13.17    3.49
  -2  -8   5   97.70    6.28
   2  -8  -5  105.90    6.76
  -2   8   5  112.40    7.35
  -2  -8   5  100.66    6.37
   2  -8  -5  113.15    7.46
  -2   8   5   96.48    6.17
  -2   8   5  101.90    6.46
   2   8  -5  103.55    6.64
  -2  -8   5  111.28    7.36
   2   8  -5  100.24    6.37
   2  -8  -5   96.54    6.13
   3   2  10   30.04    2.30
   3  -2  10   29.70    3.11
  -3  -2 -10   30.43    2.52
   3  -2  10   30.43    2.21
   3  -2  10   32.54    2.70
  -3  -2 -10   29.21    2.86
   3  -2  10   21.45    2.55
   3   2  10   25.65    2.88
  -3   2 -10   23.09    2.53
   3   2  10   20.43    3.12
  -3   2 -10   21.37    3.35
  -3  -2 -10   29.86    2.90
   2   3  11   -0.99    1.68
   2  -3  11   -0.51    0.98
   2   3  11   -0.25    1.23
  -2  -3 -11    0.33    1.07
   2  -3  11   -2.00    2.02
   2  -3  11   -0.18    1.06
  -2  -3 -11    1.01    1.53
   2   3  11    1.43    0.73
   2  -3  11    0.37    0.61
   2   3  11   -0.12    0.93
  -2   3 -11   -2.27    1.52
   0   9  -1   23.88    2.29
   0  -9  -1   25.83    2.50
   0  -9   1   26.44    2.74
   0  -9   1   24.93    2.37
   0   9   1   27.22    1.53
   0  -9   1   24.78    2.41
   0  -9  -1   24.94    2.38
   0  -9  -1   26.75    2.75
   0   9   1   24.84    2.41
   0   9  -1   31.62    2.55
   0   9   1   24.39    2.34
   0   9  -1   24.71    2.43
   0  -6 -10    3.62    0.81
   0   6 -10    2.40    1.48
   0  -6  10    5.70    0.69
   0   6  10    4.47    0.70
   0   6  10    4.78    0.66
   0  -6 -10    4.93    0.77
   0  -6  10    2.92    1.48
   0  -6  10    4.70    0.54
   0   6 -10    5.34    2.09
   0  -6 -10    3.89    1.26
   0   6  10    4.96    1.38
   0   4 -12   22.68    3.00
   0  -4  12   28.43    2.11
   0  -4  12   23.04    3.27
   0   4  12   29.58    2.46
   0   4 -12   31.37    2.22
   0  -4  12   22.72    2.66
   0  -4 -12   29.07    2.78
   0  -4  12   28.18    1.92
   0   4  12   28.16    2.08
   0   4  12   29.17    2.65
   0   4  12   29.53    2.12
   0  -4 -12   29.95    2.60
  -2   5  11    5.38    0.78
   2   5 -11    6.80    2.41
  -2  -5  11    1.98    1.79
  -2  -5  11    5.39    0.81
  -2  -5  11    5.39    0.60
  -2   5  11    5.00    0.55
   2   5 -11    5.56    0.56
   2  -5 -11    4.66    1.37
  -2   5  11    5.90    1.51
   2  -5 -11    4.94    0.73
  -6   0   2   34.39    3.53
   6   0  -2   39.36    2.72
  -6   0   2   38.55    3.15
   6   0  -2   37.27    2.70
   6   0  -2   25.90    4.27
  -6   0   2   37.33    3.98
  -3   7  -4    9.42    1.20
  -3   7  -4    8.29    1.30
  -3  -7  -4   10.47    1.36
  -3   7  -4    8.31    1.30
   3   7   4   11.49    1.27
   3  -7   4    9.86    1.12
   3   7   4   11.03    1.39
   3  -7   4    9.94    1.20
  -3   7  -4   11.50    1.42
   3   7   4   10.25    1.85
   3   7   4   11.12    1.81
  -3  -7  -4   11.68    1.78
  -5  -5   2    2.07    1.53
  -5  -5   2    2.07    1.96
  -5   5   2    2.04    1.37
   5   5  -2    0.51    2.26
   5  -5  -2    1.88    1.42
  -5  -5   2    0.51    0.92
   5  -5  -2    2.33    0.76
  -5   5   2    1.18    0.82
   5   5  -2    0.94    1.49
  -5   5   2    2.75    2.47
  -6   0   3   -0.37    1.28
  -6   0   3   -3.66    2.10
   6   0  -3    0.18    0.69
  -6   0   3   -0.74    1.33
   6   0  -3   -0.74    0.76
   2   7  -8    0.18    0.79
  -2  -7   8    0.81    1.53
  -2   7   8   -0.71    0.60
   2   7  -8   -2.11    2.08
   2  -7  -8   -0.08    0.74
  -2  -7   8   -0.04    0.53
   2  -7  -8    0.35    0.59
  -2   7   8   -0.24    0.40
   2  -7  -8    0.42    1.44
  -4   6  -3   21.09    2.32
  -4   6  -3   18.51    3.04
   4   6   3   23.94    2.34
   4   6   3   26.01    2.60
   4  -6   3   25.16    2.46
  -4  -6  -3   24.87    2.80
   4  -6   3   21.07    3.36
   4   6   3   33.52    2.95
   4  -6   3   25.89    2.52
   4   6   3   25.32    3.15
   5  -3   4    5.81    2.22
  -5   3  -4   12.60    1.96
   5   3   4   14.02    1.65
  -5  -3  -4   13.21    2.25
  -5  -3  -4   14.16    1.76
  -5   3  -4   12.00    2.68
   5  -3   4   13.53    1.52
   5   3   4   11.02    2.55
   5   3   4   10.50    2.22
  -5   3  -4    9.34    2.00
  -5  -3  -4   11.49    1.94
  -4  -2  -8   25.98    3.14
  -4   2  -8   22.28    3.48
   4   2   8   22.80    3.24
   4  -2   8   15.44    2.31
  -4   2  -8   22.02    2.38
   4  -2   8   29.63    2.36
   4  -2   8   23.11    3.02
   4   2   8   23.97    2.89
   4   2   8   26.25    2.68
  -4  -2  -8   22.92    2.52
   5   5  -1   23.46    2.28
   5  -5  -1   19.26    2.62
  -5  -5   1   26.45    3.13
  -5  -5   1   26.84    3.14
  -5   5   1   24.51    2.83
   5  -5  -1   25.77    2.55
  -5   5   1   19.60    4.06
  -5  -5   1   29.75    2.19
   5   5  -1   24.21    3.22
   5  -5  -1   28.66    2.07
  -5   5   1   23.81    2.43
   5   5  -1   28.69    2.59
   5  -5  -3    9.37    1.75
  -5   5   3   10.36    1.82
  -5  -5   3    9.21    2.30
   5   5  -3   12.18    2.52
  -5   5   3    8.32    2.79
  -5  -5   3   12.38    1.90
  -5   5   3   12.61    1.46
   5   5  -3   13.59    1.95
  -5  -5   3   13.89    1.61
   5  -5  -3   11.59    1.34
  -5   3   8    6.21    1.60
  -5  -3   8    8.80    1.25
   5   3  -8    9.50    1.11
   5   3  -8    2.57    2.53
   5  -3  -8    8.37    1.07
  -5  -3   8    6.83    2.08
   5  -3  -8    7.49    0.75
  -5  -3   8    9.12    1.67
  -5   3   8    8.93    1.11
   5   3  -8    8.38    1.02
  -2   4  12   20.41    1.96
  -2   4  12   24.12    2.35
  -2   4  12   23.79    2.27
  -2  -4  12   24.77    2.36
  -2   4  12   22.08    2.56
  -2  -4  12   21.06    2.20
  -2  -4  12   20.78    3.17
   2   4 -12   23.55    2.28
   2  -4 -12   26.62    2.62
  -2  -4  12   22.68    2.24
   6   0  -1   -0.66    0.78
  -6   0   1    1.21    1.97
  -6   0   1    0.63    1.40
   6   0  -1   -0.03    2.08
   6   0  -1   -0.30    0.82
  -6   1   2   99.15    7.30
  -6  -1   2   98.71    6.75
   6  -1  -2   90.37    6.09
   6   1  -2   94.48    6.18
  -6   1   2   80.45    7.48
  -6  -1   2   78.68    6.41
   6  -1  -2  103.56    6.68
  -6   1   2   95.02    6.31
   6   1  -2   98.78    6.37
   6   1  -2   70.01    8.40
   3   3 -12   40.75    2.69
  -3   3  12   37.58    3.11
   3  -3 -12   42.68    2.88
  -3   3  12   43.18    2.88
  -3  -3  12   30.14    2.76
  -3  -3  12   41.56    4.24
  -3  -3  12   46.20    3.01
  -3  -3  12   42.05    2.78
  -3   3  12   24.72    6.81
  -5  -2  -5   15.42    2.31
   5   2   5   10.56    2.50
   5  -2   5   12.26    1.71
   5   2   5   15.48    1.82
   5  -2   5   12.21    1.51
  -5   2  -5    9.90    2.08
  -5  -2  -5    9.97    1.65
  -5   2  -5   14.35    2.61
  -5  -2  -5   14.21    1.88
  -5   2  -5   12.16    1.95
   5  -2   5   10.21    2.33
  -6   1   3    0.06    1.22
  -6   1   3   -1.57    2.06
  -6  -1   3   -1.29    1.44
   6   1  -3    1.67    2.20
   6   1  -3   -0.04    0.88
   6  -1  -3   -1.18    0.79
   6  -1  -3   -0.35    0.65
   6  -1  -3    0.46    2.16
   6   1  -3    1.06    0.72
  -6   0   4  105.98    7.44
   6   0  -4   68.11    9.05
   6   0  -4  110.00    7.13
  -6   0   4  110.70    7.27
  -6   0   4   81.23    7.65
   6   0  -4  111.79    7.15
   0   9  -2    1.18    0.68
   0  -9  -2    1.92    1.06
   0  -9  -2    0.73    0.70
   0   9   2    1.66    0.49
   0  -9   2    0.73    0.58
   0   9  -2    1.08    0.51
   0  -9   2    0.61    1.10
   0   9  -2    1.96    1.26
   0   9   2   -0.95    1.14
   0  -9   2    1.29    0.60
   0   9   2    1.58    0.60
   0  -9  -2    0.58    0.54
  -5  -2   9    7.14    0.92
  -5   2   9    6.03    1.25
  -5  -2   9    6.76    0.89
  -5  -2   9    4.79    2.27
  -5   2   9    3.08    3.20
   5   2  -9    7.96    2.64
  -5   2   9    8.31    1.12
   5  -2  -9    7.00    0.66
   5   2  -9    6.82    0.62
   5   2  -9    7.22    0.65
   5  -2  -9    8.11    1.02
  -1  -7  -8   14.14    1.62
   1  -7   8   10.29    1.43
  -1  -7  -8   12.77    1.68
   1   7   8   14.41    1.52
   1  -7   8   13.62    1.47
   1   7   8   12.25    1.69
   1  -7   8   14.74    1.50
  -1   7  -8   15.19    1.60
  -1  -7  -8   14.17    1.58
  -1   7  -8   13.60    1.68
  -1   7  -8    8.31    2.06
   1   7   8   14.31    1.56
   1  -9   0    1.38    0.70
  -1  -9   0    2.26    0.62
  -1   9   0    1.48    0.51
   1   9   0    2.86    0.66
   1   9   0    2.06    0.58
  -1   9   0    2.01    0.64
   1  -9   0    2.34    1.20
  -1  -9   0    2.67    1.05
   1  -9   0    1.88    0.57
  -1   9   0    2.86    1.27
  -1  -9   0    1.07    0.57
   1   9   0    0.23    1.40
   6  -1  -1    7.48    0.90
   6  -1  -1    6.51    1.06
  -6  -1   1    6.23    1.27
   6   1  -1    6.71    0.92
  -6   1   1    4.98    1.51
  -6   1   1    9.48    1.74
   6   1  -1    7.33    1.03
  -6  -1   1    9.10    2.46
  -6  -1   1    7.99    1.85
  -6   1   1    6.89    2.07
   5   5   0   43.20    3.46
  -5  -5   0   40.07    3.30
   5  -5   0   32.14    3.17
   5   5   0   36.04    2.46
   5  -5   0   36.13    2.48
  -5   5   0   37.78    2.72
  -5  -5   0   35.85    2.96
  -5   5   0   29.23    4.12
   5   5   0   33.11    3.30
   5  -5   0   34.85    2.41
  -5  -5   0   42.34    2.93
  -5   5   0   35.57    2.99
  -2   0 -12  120.50    9.70
  -2   0 -12  112.63    8.11
   2   0  12  129.09    4.50
   2   0  12  111.24    7.48
   2   0  12   99.87    9.80
   2   0  12  119.49    7.66
   1   9  -1   66.51    4.34
   1   9  -1   81.83    5.56
   1  -9  -1   72.82    4.73
  -1   9   1   66.81    4.51
  -1   9   1   78.32    5.20
  -1  -9   1   76.67    5.10
  -1  -9   1   70.39    4.50
   1   9  -1   73.89    4.75
   1  -9  -1   69.73    4.46
   1  -9  -1   81.32    5.44
  -1  -9   1   69.19    4.50
  -1   9   1   66.06    4.25
  -5  -5   4    2.34    0.86
   5   5  -4    7.20    2.30
  -5  -5   4    1.83    1.44
  -5   5   4    0.57    2.62
   5  -5  -4    2.43    1.25
   5   5  -4    0.35    1.15
  -5   5   4    3.13    1.49
  -5  -5   4    2.26    2.22
  -5   5   4    2.32    0.90
   5  -5  -4    1.10    0.65
  -2   8  -4    1.54    1.03
   2  -8   4    0.22    0.97
   2   8   4   -0.18    0.78
  -2   8  -4   -0.72    0.61
  -2   8  -4    0.29    0.84
   2   8   4   -1.31    0.55
  -2  -8  -4   -0.01    0.72
   2  -8   4   -0.79    0.70
  -2  -8  -4    0.18    0.77
   2   8   4    0.48    1.24
   2  -8   4    0.28    0.53
  -2  -8  -4    1.74    1.22
   3  -4   9   48.07    4.71
  -3  -4  -9   44.11    3.21
   3  -4   9   45.35    3.07
  -3  -4  -9   49.40    3.57
   3   4   9   43.25    3.03
   3   4   9   39.89    2.76
   3  -4   9   39.65    2.75
   3   4   9   36.24    3.30
  -3   4  -9   34.15    4.07
   3   4   9   46.06    3.46
  -1   3  13    1.79    0.57
  -1  -3  13    1.04    0.46
  -1  -3  13    1.54    1.29
  -1   3  13    1.61    0.62
   1  -3 -13    2.20    0.73
  -1  -3  13    2.58    0.64
   1  -3 -13    2.75    1.40
  -1   3  13    0.87    0.74
   1   3 -13    2.03    0.76
  -1  -3  13    2.05    1.41
  -1  -3  13    2.21    1.92
  -1   3  13    1.10    1.16
  -2  -6  10    0.37    0.54
   2   6 -10    0.67    2.06
  -2   6  10   -0.22    0.43
  -2   6  10    0.67    0.62
  -2  -6  10    0.12    1.78
   2   6 -10    0.17    0.50
   2   6 -10    0.81    2.17
   2  -6 -10    0.39    1.34
  -2   6  10   -0.64    1.22
  -2  -6  10    0.33    0.62
  -3  -5  -8   23.86    2.52
  -3   5  -8   20.08    2.73
   3   5   8   16.43    2.07
   3  -5   8   20.59    3.63
   3  -5   8   20.18    2.01
  -3  -5  -8   19.63    2.18
   3   5   8   21.01    2.15
   3   5   8   20.79    2.13
   3  -5   8   20.47    2.06
  -6   1   4    3.65    1.34
  -6  -1   4    7.50    1.46
   6   1  -4    2.40    2.65
   6  -1  -4    4.07    0.81
   6   1  -4    4.18    0.76
   6  -1  -4    5.38    0.79
   6   1  -4    6.14    0.75
  -6   1   4    7.16    1.18
  -6   1   4    6.20    2.35
  -6  -1   4    5.45    1.20
   6  -1  -4    2.09    2.46
  -5  -4  -3    3.67    1.36
   5  -4   3    1.86    1.51
   5   4   3    2.42    1.99
  -5  -4  -3    2.44    0.96
  -5   4  -3    2.73    1.83
  -5   4  -3    3.10    1.25
   5   4   3    3.27    0.83
   5  -4   3    3.35    0.91
   5  -4   3    3.90    0.86
  -5  -4  -3    4.48    1.49
   5   4   3    3.59    1.80
   1   0  13    0.51    0.98
  -1   0 -13    0.47    1.24
   1   0  13    0.37    1.36
   1   0  13    0.19    0.57
  -1   0 -13   -0.19    1.32
   1   0  13   -0.18    1.91
   3   0 -13   -0.23    0.52
   3   0 -13    0.06    0.68
  -3   0  13   -2.25    1.44
  -3   0  13    0.01    0.40
  -3   0  13    2.98    2.39
  -3   0  13   -0.72    0.52
   6   0   0   47.41    3.33
  -6   0   0   49.23    3.78
  -6   0   0   56.18    4.59
   6   0   0   31.01    4.14
  -6   0   0   41.05    4.05
   6   0   0   48.51    3.31
  -5  -4   7   10.33    1.28
   5  -4  -7    9.44    1.30
   5   4  -7   12.99    1.38
   5  -4  -7   10.76    1.24
   5  -4  -7   11.86    1.36
  -5   4   7   12.57    1.41
   5   4  -7   11.32    1.25
  -5  -4   7   10.15    1.87
  -5   4   7   11.74    1.90
  -5  -4   7   11.00    2.67
  -1  -9  -1    0.80    0.66
  -1   9  -1    1.21    0.53
  -1   9  -1    1.71    0.63
   1  -9   1    1.83    0.56
   1   9   1    0.80    0.62
  -1   9  -1    2.75    1.22
   1  -9   1    0.96    1.14
  -1  -9  -1    0.56    1.17
  -1  -9  -1    1.65    0.71
   1   9   1    0.98    0.54
   1  -9   1    1.10    0.69
   1   9   1    1.68    1.49
   3   6  -9    6.01    0.56
  -3  -6   9    7.92    2.28
   3   6  -9    8.40    2.56
  -3   6   9    6.16    0.68
  -3  -6   9    6.25    0.63
   3  -6  -9    5.18    1.64
   3  -8  -1   67.17    4.66
   3   8  -1   58.21    3.78
   3   8  -1   59.85    3.95
   3  -8  -1   63.68    4.14
   3   8  -1   69.98    4.82
  -3   8   1   54.13    3.56
  -3  -8   1   63.11    4.42
  -3   8   1   59.16    4.10
  -3  -8   1   57.35    3.75
   3  -8  -1   61.36    3.95
  -2  -1 -12   17.80    3.06
   2  -1  12   15.86    1.88
  -2   1 -12   15.55    1.98
   2   1  12   17.82    2.94
   2  -1  12   10.44    2.41
   2  -1  12   17.46    1.85
  -2  -1 -12   15.21    1.98
   2   1  12   16.94    2.04
   2   1  12   14.85    1.89
  -2   1 -12   16.17    2.37
   2  -1  12   19.18    2.60
  -1   9   2   -1.21    1.25
   1  -9  -2    0.10    0.50
   1   9  -2   -0.15    0.49
   1  -9  -2   -0.30    0.69
   1   9  -2   -1.69    1.69
  -1   9   2   -0.42    0.54
  -1  -9   2    0.44    0.63
  -1   9   2    0.25    0.67
   1  -9  -2    0.59    1.06
  -1  -9   2    0.30    1.19
   1   9  -2   -0.68    0.60
  -4  -4  10    5.50    2.38
   4  -4 -10    6.63    0.70
  -4  -4  10    7.14    0.68
   4   4 -10    7.31    0.61
   4   4 -10    5.74    2.38
  -4   4  10    4.22    2.59
  -4   4  10    5.23    1.45
  -4   4  10    6.18    0.77
   6   0  -5   -0.11    0.76
  -6   0   5   -1.77    1.17
   6   0  -5    0.68    0.65
  -6   0   5   -0.06    1.00
   6   0  -5   -2.90    2.25
   3   8  -2   -0.31    0.61
   3   8  -2    0.15    0.53
   3  -8  -2    0.31    1.20
  -3  -8   2    3.20    1.29
   3   8  -2    1.37    1.37
   3  -8  -2    0.43    0.51
  -3   8   2    0.32    0.65
   3  -8  -2    0.18    0.64
  -3   8   2   -0.05    1.05
   3   8  -2    0.39    1.86
  -3  -8   2   -0.66    0.78
   3  -7  -7    0.82    0.40
   3   7  -7    0.34    0.90
  -3   7   7    0.10    0.72
   3  -7  -7    0.30    0.64
   3  -7  -7    0.72    1.51
  -3   7   7    0.65    0.58
  -3  -7   7   -1.12    1.79
  -3  -7   7    1.16    0.58
  -3   7   7   -1.13    1.22
   3   7  -7    4.64    2.28
   1   1  13    3.85    1.18
   1   1  13    3.68    1.84
   1   1  13    3.36    1.17
   1   1  13    4.10    0.68
   1  -1  13    5.44    1.81
   1  -1  13    3.02    1.06
  -1  -1 -13    4.48    1.39
  -1   1 -13    3.99    1.38
   1  -1  13    5.50    0.72
  -1   1 -13    4.21    1.44
   1   1  13    4.92    0.89
   1  -1  13    3.84    1.96
  -1  -8  -6   -0.71    0.83
   1  -8   6    0.49    0.93
  -1  -8  -6    0.33    1.07
   1  -8   6   -0.33    0.56
  -1   8  -6   -0.17    0.76
   1  -8   6    0.10    0.65
  -1   8  -6   -0.95    1.63
   1   8   6   -0.10    1.32
  -1   8  -6   -0.62    0.58
   1   8   6   -0.81    0.56
  -1  -8  -6    0.42    0.79
  -3  -1  13    1.60    1.74
   3   1 -13    1.16    0.56
  -3   1  13    1.10    0.41
   3  -1 -13    0.42    0.65
  -3   1  13    0.96    0.57
   3  -1 -13    1.39    0.64
  -3  -1  13    1.04    0.48
  -3  -1  13    1.43    0.48
  -3   1  13   -0.43    1.39
  -3   1  13    1.43    2.47
   3   1 -13    1.28    0.64
  -3  -1  13   -1.14    2.47
  -1   7   9    0.09    1.32
  -1   7   9    1.26    0.44
   1  -7  -9    0.45    1.18
   1  -7  -9    1.11    0.68
  -1   7   9    0.40    0.69
  -1  -7   9    0.52    0.56
  -1  -7   9    1.27    0.56
   1  -7  -9    0.85    0.74
   1   7  -9    0.95    1.99
  -1  -7   9    1.82    1.39
   3   8   0    2.04    1.42
   3  -8   0   -0.58    0.74
   3   8   0    1.25    0.72
  -3   8   0    0.67    0.70
   3  -8   0    0.96    0.58
   3   8   0    0.72    0.51
   3  -8   0    2.17    1.19
  -3   8   0    0.58    1.08
  -3  -8   0    0.15    1.15
  -6  -1   0   27.04    2.24
  -6   1   0   19.69    2.71
  -6   1   0   18.20    2.88
   6  -1   0   23.75    2.37
   6   1   0   20.78    2.23
   6  -1   0   26.25    2.73
  -6  -1   0   21.29    2.41
  -6   1   0   19.66    2.55
  -6  -1   0   21.94    2.96
   6   1   0   16.72    3.20
   6   1   0   22.52    2.37
   6  -1   0   14.49    2.96
   0  -9  -3    0.43    0.67
   0  -9  -3    1.23    1.08
   0   9   3   -0.04    0.64
   0   9  -3    1.03    0.51
   0   9   3    0.81    0.48
   0  -9  -3    0.55    0.59
   0  -9   3    1.12    0.61
   0   9  -3    0.29    0.60
   0   9   3    1.79    1.15
   0   9  -3    1.39    1.48
   0  -9   3    1.14    1.01
   4   7  -2    0.06    0.56
  -4   7   2    0.05    1.16
  -4  -7   2    0.72    1.39
  -4   7   2   -1.54    2.18
   4   7  -2    0.60    0.65
   4   7  -2   -0.37    1.57
   4  -7  -2   -0.28    0.56
  -4  -7   2   -0.39    0.78
   4  -7  -2   -0.84    1.85
   4  -7  -2   -0.93    0.64
  -4   7   2   -0.50    0.85
   4  -7  -1   80.23    8.28
   4   7  -1   79.50    5.10
   4   7  -1  104.91    7.01
  -4   7   1   78.48    5.12
   4   7  -1   78.06    5.71
  -4  -7   1   86.41    5.91
  -4   7   1   75.44    5.16
  -4  -7   1   85.89    5.52
   4  -7  -1   80.90    5.19
   4   7  -1   88.26    5.74
   4  -7  -1   82.45    5.32
  -2   8   6    1.74    0.65
   2   8  -6    1.34    0.62
   2   8  -6    3.53    2.23
  -2   8   6    3.00    1.16
   2  -8  -6    1.56    0.46
  -2  -8   6    0.99    0.52
   2   8  -6    1.69    0.54
  -2   8   6    1.30    0.53
   2  -8  -6    0.51    1.35
  -2  -8   6    1.76    0.62
  -2  -8   6    2.71    1.40
   2  -8  -6    2.51    0.71
  -5   0  -6   -0.67    1.73
   5   0   6    1.16    1.87
   5   0   6   -0.38    0.99
  -5   0  -6    1.08    1.71
   5   0   6    0.49    1.21
  -5   0  -6    0.70    1.29
   6   2  -2   25.30    2.55
   6   2  -2   21.60    3.51
  -6   2   2   23.85    3.01
   6  -2  -2   26.21    2.74
  -6  -2   2   22.63    2.44
   6  -2  -2   11.88    3.41
   6  -2  -2   26.99    2.67
  -6   2   2   26.20    2.68
  -6  -2   2   23.52    3.07
  -6   2   2   19.82    3.32
   6   2  -2   25.29    2.54
   4   6  -7   11.25    2.50
   4  -6  -7    9.36    1.01
   4   6  -7   10.10    1.12
  -4   6   7    8.95    1.12
  -4   6   7   10.02    3.03
   4   6  -7    9.07    1.20
  -4   6   7   10.96    1.89
  -4  -6   7    9.08    2.16
   4  -6  -7    6.54    1.43
  -4  -6   7   10.42    1.26
  -5   5  -1    3.29    2.12
  -5  -5  -1    7.33    1.58
   5  -5   1    7.95    1.77
   5  -5   1    8.46    1.09
   5   5   1    8.48    1.10
   5  -5   1    8.30    1.13
  -5   5  -1    8.23    1.26
  -5  -5  -1    9.28    1.36
   5   5   1    8.34    1.92
   5   5   1    8.83    2.29
  -5   5  -1    7.52    1.44
  -4   3  11    2.24    1.45
  -4  -3  11    0.10    0.94
  -4   3  11    2.17    2.77
   4   3 -11    1.17    2.34
  -4  -3  11    2.10    2.51
   4   3 -11    1.57    0.52
  -4  -3  11    0.59    0.62
   4  -3 -11    1.12    0.67
  -4   3  11    0.70    0.63
  -2   7  -7   92.59    5.97
   2  -7   7   89.30    5.71
   2   7   7  101.31    6.62
  -2  -7  -7   98.54    6.36
  -2   7  -7   94.61    6.15
  -2  -7  -7   95.99    6.31
   2   7   7   96.16    6.14
   2  -7   7  108.34    7.08
   2  -7   7   90.90    5.83
  -4   0  12   52.08    3.49
   4   0 -12   58.67    3.85
  -4   0  12   55.30    3.63
  -4   0  12   47.94    6.40
   4   0 -12   54.31    3.51
   4   4   7   60.48    4.00
  -4  -4  -7   63.61    4.37
   4  -4   7   61.63    5.50
   4  -4   7   55.89    3.69
  -4  -4  -7   54.87    3.87
   4  -4   7   57.42    3.80
  -4  -4  -7   53.19    4.22
   4   4   7   49.48    3.68
  -4   4  -7   44.91    3.41
  -6   1   5    4.05    1.00
   6   1  -5    2.64    0.67
  -6  -1   5    3.41    1.25
  -6  -1   5    2.48    0.96
   6  -1  -5    2.68    2.72
   6  -1  -5    3.89    0.74
  -6   1   5    2.73    1.27
   6  -1  -5    3.32    0.81
   6   1  -5    3.03    0.78
  -6  -2   3    1.08    0.96
  -6   2   3    1.28    1.47
   6   2  -3    1.91    0.79
   6   2  -3    0.18    2.24
   6   2  -3    0.49    0.87
  -6   2   3    2.12    1.00
  -6  -2   3    1.13    1.61
   6  -2  -3    2.43    0.95
  -6   2   3    1.21    2.22
   6  -2  -3    1.71    0.68
   5  -5  -5   -0.17    1.12
   5  -5  -5    0.63    0.58
  -5   5   5    1.37    1.29
  -5  -5   5    1.50    1.34
   5   5  -5    1.15    2.26
   5   5  -5    0.71    0.95
  -5  -5   5    1.85    0.93
  -5  -5   5    0.34    1.97
  -5   5   5    0.59    0.82
  -5   5   5   -1.88    2.37
   5   5  -5    0.84    0.60
   0   7  -9   18.49    2.05
   0   7   9   17.94    2.18
   0  -7  -9   16.71    2.02
   0   7  -9   19.28    2.84
   0  -7   9   13.28    1.89
   0  -7   9   16.47    1.66
   0   7   9   16.32    1.64
   0  -7  -9   14.46    1.61
   0   7   9   16.75    1.75
   0   7  -9   16.12    1.69
   0  -7   9   17.81    1.80
   0  -7  -9   15.92    1.70
   0  -3  13    0.08    2.24
   0   3  13    0.46    0.77
   0   3  13    0.73    1.09
   0   3  13    2.41    1.49
   0  -3  13    1.22    1.38
   0   3 -13    1.36    0.76
   0  -3 -13    3.25    1.87
   0  -3  13    0.33    0.52
   0   3  13    0.58    0.66
   0  -3 -13   -0.41    1.43
   0   3 -13    1.86    1.37
   0  -3  13    1.91    1.19
  -2   3  13   36.25    3.17
   2   3 -13   23.10    5.71
  -2  -3  13   36.70    2.42
  -2  -3  13   37.35    2.54
  -2   3  13   41.28    3.05
  -2   3  13   42.59    2.84
   2   3 -13   38.67    2.60
   2  -3 -13   36.48    2.53
  -2   3  13   38.53    2.64
  -2  -3  13   33.00    3.96
   1  -9   2    1.74    0.59
   1   9   2    1.56    0.53
  -1   9  -2    0.67    0.73
   1   9   2    1.56    1.26
   1  -9   2    2.05    1.11
  -1  -9  -2    0.19    1.20
  -1   9  -2    2.08    1.18
  -1  -9  -2    1.66    0.69
  -1   9  -2    1.07    0.53
   1  -9   2    0.74    0.52
   1   9   2    0.64    0.60
  -1  -9  -2    1.06    0.67
   3   8  -3   56.71    4.32
  -3  -8   3   43.80    3.26
   3  -8  -3   46.67    3.13
  -3   8   3   41.30    2.81
  -3   8   3   44.12    3.22
  -3  -8   3   44.08    2.92
   3   8  -3   55.34    3.93
   3  -8  -3   46.35    3.03
   3  -8  -3   46.71    3.51
  -3   8   3   41.90    2.82
   3   8  -3   43.53    2.86
   3   8  -3   41.75    2.79
   5   0 -10    0.10    0.60
  -5   0  10    0.61    2.66
  -5   0  10    0.38    0.71
   5   0 -10    0.33    0.48
  -5   0  10   -0.12    0.85
   5   0 -10   -0.75    2.29
  -1  -8   7   -0.12    0.50
  -1  -8   7   -0.66    1.13
   1   8  -7   -0.18    0.51
  -1   8   7   -0.56    0.45
   1  -8  -7   -0.31    0.71
  -1   8   7   -0.33    0.64
   1  -8  -7   -0.93    0.67
   1   8  -7   -3.52    1.84
   1  -8  -7   -0.10    1.11
   1   8  -7   -0.15    0.64
  -1  -8   7   -0.72    0.52
  -4  -7   3    7.09    0.83
   4  -7  -3    4.79    2.13
   4   7  -3    6.80    0.60
   4  -7  -3    7.01    0.61
  -4   7   3    6.22    0.79
   4   7  -3    7.33    0.71
   4   7  -3   10.24    1.78
  -4  -7   3    8.50    1.75
   4  -7  -3    6.62    0.79
  -4   7   3    5.03    1.20
   3  -3  10   17.13    2.98
  -3  -3 -10   17.85    2.34
  -3   3 -10   14.46    2.75
   3  -3  10   17.93    2.00
   3   3  10   13.18    2.43
   3  -3  10   15.12    2.67
  -3  -3 -10   17.45    2.14
   3  -3  10   17.98    1.90
   3   3  10   18.65    2.01
  -3  -3 -10   17.60    2.38
  -3   3 -10   12.64    1.75
   3   3  10   12.75    1.74
   0   8  -7   54.86    3.66
   0  -8   7   58.47    3.83
   0  -8  -7   55.95    3.69
   0   8  -7   49.72    3.25
   0  -8   7   55.04    3.56
   0  -8  -7   52.89    3.53
   0   8   7   54.32    3.52
   0  -8   7   44.32    3.28
   0   8  -7   41.97    3.91
   0  -8  -7   60.04    4.15
   4   5  -9   -0.54    2.22
   4  -5  -9    0.74    0.72
  -4   5   9    0.83    0.61
  -4  -5   9    1.32    1.96
   4   5  -9    1.01    0.57
  -4  -5   9    0.59    0.61
   4  -5  -9   -0.20    0.94
   1  -5  11    1.19    1.07
   1  -5  11    2.45    0.74
   1   5  11    3.34    0.85
   1   5  11    3.24    0.78
   1  -5  11    3.46    0.56
   1  -5  11   -0.13    1.44
  -1   5 -11    2.80    1.65
  -1  -5 -11    2.42    1.12
   1   5  11    3.07    1.48
   1   5  11    3.63    1.14
   6  -2  -1    4.51    0.81
  -6   2   1    5.32    1.18
   6   2  -1    4.68    1.02
   6   2  -1    4.89    0.94
  -6   2   1    4.64    1.83
  -6  -2   1    4.20    1.69
   6  -2  -1    4.68    1.15
  -6  -2   1    1.03    2.05
  -6  -2   1    4.45    1.17
   6   2  -1    1.13    2.23
  -6   2   1    4.14    2.23
  -4   7   0    0.92    2.11
   4   7   0    2.16    1.50
  -4  -7   0   -0.52    1.36
  -4   7   0    0.58    0.76
   4  -7   0    0.77    0.63
   4   7   0    1.93    0.59
  -4  -7   0    0.95    0.87
   4  -7   0   -0.03    2.33
   4  -7   0    0.97    0.67
  -4   7   0    0.87    1.09
   4   7   0   -0.40    0.74
   4   7   0    2.05    1.84
   4   6   4   10.48    2.07
  -4   6  -4    9.10    2.25
  -4   6  -4    8.94    1.34
   4   6   4   12.19    1.44
   4   6   4   12.55    1.43
   4  -6   4   11.42    1.29
   4  -6   4   11.82    1.40
   4   6   4   12.82    2.05
  -1  -9   3   15.29    1.59
   1  -9  -3   17.19    1.70
  -1   9   3   16.37    1.62
   1   9  -3   15.67    1.57
   1   9  -3   16.83    1.72
   1   9  -3   19.53    2.56
   1  -9  -3   17.96    2.08
   1  -9  -3   16.10    1.66
  -1  -9   3   16.15    2.00
  -1   9   3   17.04    2.10
  -1   0  14    9.40    1.10
  -1   0  14    7.58    1.66
  -1   0  14    9.21    1.60
  -1   0  14   12.35    2.16
  -1   0  14    9.77    1.05
   5  -1   6   67.78    4.54
  -5  -1  -6   70.18    6.10
   5   1   6   55.88    4.53
  -5   1  -6   67.16    4.81
  -5   1  -6   69.40    5.55
  -5  -1  -6   75.82    5.63
   5  -1   6   68.72    4.87
  -5   1  -6   58.12    6.24
  -5  -1  -6   69.30    4.95
   5   1   6   73.91    5.02
   3   8   1    2.19    0.63
   3  -8   1    1.24    0.59
  -3   8  -1    1.15    0.76
   3  -8   1    1.15    0.74
  -3  -8  -1    2.56    1.18
   3   8   1    2.46    1.46
   3   8   1    1.72    0.71
   3  -8   1    2.13    1.21
  -3   8  -1    0.50    0.96
   4   1 -12   19.53    1.95
   4  -1 -12   20.87    2.01
  -4  -1  12   19.89    1.96
  -4   1  12   18.40    1.98
  -4   1  12   23.04    2.26
   4   1 -12   20.69    1.99
  -4   1  12   17.27    3.83
  -4  -1  12   20.37    3.51
  -4   1  12   17.94    2.51
   4  -1 -12   21.81    2.15
  -4  -1  12   22.09    2.17
   4   1 -12   12.02    3.27
  -6   0  -1   -2.05    1.87
   6   0   1    1.13    2.29
   6   0   1   -0.13    0.86
  -6   0  -1    0.81    1.72
  -6   2   4   44.42    5.01
   6  -2  -4   59.29    3.90
  -6  -2   4   57.38    4.02
   6  -2  -4   49.41    3.51
  -6   2   4   50.45    4.15
   6   2  -4   39.48    4.70
  -6   2   4   53.41    3.63
   6   2  -4   55.22    3.67
   6   2  -4   56.77    3.76
  -6  -2   4   60.56    4.57
  -3   7  -5    9.53    1.39
   3   7   5   11.41    1.91
   3   7   5   10.78    1.23
  -3  -7  -5   12.80    1.80
   3  -7   5   10.84    1.23
   3   7   5   10.69    1.32
  -3  -7  -5   10.85    1.37
   3   7   5    8.60    1.70
  -3   7  -5    9.87    1.23
   3  -6   7    7.34    0.69
   3   6   7    8.04    1.21
  -3  -6  -7    7.35    1.07
   3  -6   7    7.50    0.82
  -3   6  -7    8.43    1.45
   3   6   7    6.97    1.54
   4  -3   8   38.15    3.99
   4  -3   8   37.04    2.61
  -4  -3  -8   39.67    3.10
  -4   3  -8   30.20    2.32
   4   3   8   43.15    3.00
   4  -3   8   34.84    2.55
   4   3   8   39.03    3.61
  -4  -3  -8   39.10    3.48
   4  -3   8   25.63    3.19
   4   3   8   32.47    2.68
  -4  -3  -8   31.76    2.49
  -5   1  10   46.12    3.29
  -5   1  10   49.12    6.99
   5   1 -10   50.45    3.32
   5   1 -10   53.72    3.49
   5  -1 -10   48.32    3.18
  -5  -1  10   53.68    3.63
  -5   1  10   55.35    3.67
   5  -1 -10   52.69    3.47
  -5  -1  10   51.84    5.26
  -5  -1  10   49.73    3.34
  -2  -5 -10   16.56    2.00
   2  -5  10   21.28    2.12
   2   5  10   19.58    2.03
   2  -5  10   19.79    1.95
  -2  -5 -10   21.65    2.34
   2   5  10   20.99    2.17
   2   5  10   21.17    2.76
   2   5  10   20.33    2.37
  -2   5 -10   14.54    2.68
  -4   0  -9    1.20    1.00
   4   0   9    0.54    1.10
  -4   0  -9   -0.99    1.66
   4   0   9   -1.44    1.43
   4   0   9    1.34    1.58
  -4   5  -6    6.07    2.09
   4   5   6    7.18    2.04
  -4  -5  -6    7.10    1.16
  -4  -5  -6    7.64    1.50
   4  -5   6    5.93    0.87
   4   5   6    6.37    1.55
  -4  -5  -6    6.94    1.17
   4   5   6    7.32    0.86
   1   6  10   18.86    1.95
   1   6  10   19.15    1.97
   1   6  10   13.28    1.75
  -1  -6 -10   19.34    2.10
   1  -6  10   17.09    1.70
   1  -6  10   15.37    1.95
  -1   6 -10    9.47    2.07
   1   6  10   16.36    2.21
   1  -6  10   16.40    1.70
  -2  -2 -12   83.81    6.04
  -2  -2 -12   83.31    6.91
   2   2  12   80.99    5.54
   2   2  12   79.49    5.41
   2  -2  12   77.25    7.20
   2   2  12   81.74    6.69
   2  -2  12   90.28    5.82
  -2   2 -12   59.45    5.00
   2  -2  12   62.53    4.34
   2  -2  12   56.37    6.10
  -2   2 -12   71.57    6.52
  -1  -1  14   50.46    5.15
  -1  -1  14   33.96    5.96
  -1  -1  14   37.34    3.69
  -1   1  14   42.53    3.40
  -1   1  14   42.95    3.48
  -1  -1  14   48.24    3.22
  -1   1  14   39.32    3.34
   1  -1 -14   48.21    5.07
  -1   1  14   49.35    3.29
  -1  -1  14   43.63    3.49
  -1   1  14   45.40    2.96
  -1  -1  14   48.04    3.11
   6   0  -6   -0.64    0.69
   6   0  -6    0.31    0.57
  -6   0   6   -0.32    0.90
   6   0  -6    0.91    2.27
  -6   0   6    0.30    1.05
   6  -1   1    4.80    2.39
  -6  -1  -1    9.93    1.58
  -6   1  -1    6.94    1.95
  -6   1  -1    8.54    1.74
  -6  -1  -1   11.02    2.14
   6  -1   1    8.51    1.16
   6  -1   1    9.29    1.35
  -6   1  -1    7.22    1.52
   6   1   1    7.53    2.23
  -6  -1  -1    9.33    2.09
   6   1   1    9.51    1.38
   5   3   5    0.20    1.54
   5  -3   5    1.52    0.81
  -5  -3  -5   -0.15    1.68
  -5   3  -5   -1.72    1.50
   5   3   5    0.19    0.83
  -5  -3  -5    0.04    1.04
   5  -3   5   -0.56    1.84
   5   3   5   -0.75    2.13
  -5   3  -5   -0.91    1.49
  -5  -3  -5   -0.06    1.29
  -5   3  -5    0.31    2.15
   1  -2  13    1.19    1.68
  -1  -2 -13    2.48    1.35
   1  -2  13    0.58    0.55
  -1   2 -13    1.58    1.58
   1  -2  13    0.32    0.99
   1   2  13   -0.42    1.07
   1  -2  13   -0.81    2.03
   1   2  13    0.08    1.71
  -1  -2 -13    0.86    2.10
   1  -2  13    2.56    1.99
   1   2  13    0.45    0.96
   1   2  13    0.39    0.77
  -3   0 -11    2.08    2.38
  -3   0 -11   -0.57    1.07
   3   0  11   -0.35    1.23
   3   0  11    1.03    1.66
   3   0  11   -1.34    1.19
  -3  -2  13    8.99    0.99
  -3   2  13    9.30    1.16
  -3   2  13    8.29    1.88
  -3  -2  13    5.88    2.82
  -3   2  13    6.62    3.05
   3   2 -13    0.46    2.86
   3   2 -13    8.97    1.03
  -3  -2  13    6.84    1.54
  -3   2  13    6.98    1.90
  -3  -2  13    8.69    0.99
  -3   2  13    8.70    1.03
   3  -2 -13    9.42    1.16
   4  -7  -4    4.10    1.91
   4  -7  -4    4.39    0.53
   4   7  -4    5.57    0.73
  -4   7   4    3.24    1.14
  -4  -7   4    6.34    1.81
   4   7  -4    6.82    1.57
  -4  -7   4    5.55    0.89
   4  -7  -4    4.48    0.68
   4   7  -4    5.26    0.57
  -4   7   4    5.28    0.76
   3   8  -4   18.69    2.98
  -3   8   4   15.70    1.90
   3   8  -4   14.80    1.53
   3  -8  -4   16.55    1.71
  -3   8   4   14.31    1.54
   3   8  -4   19.41    2.29
   3   8  -4   16.18    1.63
   3  -8  -4   15.99    2.15
   3  -8  -4   16.02    1.58
  -3   8   4   15.94    1.65
  -3  -8   4   17.13    2.26
  -3  -8   4   15.34    1.59
   6  -2   0   40.65    2.82
  -6   2   0   31.53    3.49
  -6  -2   0   41.40    3.83
  -6  -2   0   41.17    3.03
  -6  -2   0   39.55    3.40
   6   2   0   33.42    3.98
  -6   2   0   40.71    2.99
   6  -2   0   36.90    2.88
   6   2   0   42.11    3.00
  -6   2   0   39.71    3.92
  -4  -1  -9    3.17    1.12
   4  -1   9    3.10    1.31
   4  -1   9    3.31    1.33
   4   1   9    3.89    1.03
  -4   1  -9    2.94    1.03
   4  -1   9    1.87    1.64
  -4  -1  -9    2.02    1.62
   4   1   9    3.09    1.66
   4   1   9    1.72    1.46
  -5  -3   9   -0.30    2.27
   5  -3  -9    0.07    0.60
  -5   3   9   -1.25    1.52
  -5  -3   9   -0.54    0.81
   5   3  -9    0.22    0.51
   5  -3  -9    0.83    0.58
   5   3  -9    0.53    0.51
   5   3  -9    0.53    0.51
  -5   3   9    0.57    0.65
  -5  -3   9    0.29    1.14
   1   4  12   -0.25    1.05
   1  -4  12   -1.44    0.94
   1  -4  12   -0.20    0.57
   1   4  12   -0.13    0.80
   1  -4  12    0.02    1.01
  -1   4 -12   -0.69    0.91
   1   4  12    0.28    0.76
  -1   4 -12    0.49    1.45
   1   4  12   -1.37    1.52
  -1  -4 -12   -0.19    1.13
   1  -4  12   -0.49    1.81
  -1  -4 -12    1.61    1.42
   2  -4  11   30.74    2.52
   2  -4  11   18.53    3.22
   2  -4  11   24.31    3.97
  -2  -4 -11   26.80    3.07
   2   4  11   27.56    1.18
   2   4  11   29.17    2.86
  -2   4 -11   20.08    2.99
   2  -4  11   28.92    2.21
   2   4  11   28.05    2.06
   2  -4  11   27.22    0.89
  -2  -4 -11   26.22    2.79
   2   4  11   24.11    2.69
   4   7   1   19.25    2.78
  -4   7  -1    9.04    3.21
   4   7   1   20.60    2.57
   4  -7   1   18.54    1.88
   4   7   1   19.39    2.05
   4  -7   1   14.82    2.88
  -4  -7  -1   17.34    1.86
  -4  -7  -1   18.33    2.23
   4   7   1   16.57    1.68
   4  -7   1   17.49    1.76
  -4   7  -1   15.26    1.87
   0   9   4    1.29    1.13
   0  -9   4    0.77    0.61
   0   9  -4   -0.51    1.49
   0   9   4   -0.26    0.60
   0  -9  -4    0.22    0.71
   0  -9   4   -1.22    0.99
   0  -9  -4    0.94    1.07
   0   9  -4   -0.67    0.68
   0   9  -4   -0.71    0.51
   0   9   4   -0.18    0.49
   0  -9  -4   -0.74    0.53
  -2  -8  -5   83.16    5.51
  -2   8  -5   70.24    4.96
  -2  -8  -5   89.02    5.74
   2  -8   5   82.23    5.28
   2   8   5   91.77    6.12
   2   8   5   84.39    5.47
  -2   8  -5   84.30    5.48
   2  -8   5   83.72    5.61
  -2  -8  -5   82.59    5.35
   2   8   5   84.74    5.41
  -2   8  -5   77.59    5.00
  -2   0  14   75.56    4.83
  -2   0  14   70.09    5.42
  -2   0  14   81.32    5.26
  -2   0  14   64.18    4.87
   1  -9   3   29.71    2.38
  -1  -9  -3   31.19    2.19
  -1   9  -3   31.33    2.13
   1   9   3   30.64    2.14
   1  -9   3   31.20    2.12
   1   9   3   33.63    2.26
   1  -9   3   32.19    2.21
  -1   9  -3   33.03    2.31
  -1  -9  -3   33.54    2.29
  -1   9  -3   31.63    2.59
   1   9   3   31.00    2.47
  -1  -9  -3   30.98    2.38
  -1   5  12   -0.41    0.63
   1  -5 -12   -0.62    1.26
  -1   5  12    0.59    1.17
   1   5 -12    0.75    0.59
  -1  -5  12   -0.25    0.45
   1  -5 -12    0.23    0.69
  -1  -5  12    0.12    0.53
   1   5 -12   -0.10    1.34
  -1  -5  12   -0.48    1.67
   1   5 -12    0.10    2.15
  -1   5  12   -0.09    0.63
  -6   1   6   42.51    3.03
  -6  -1   6   43.15    3.13
   6   1  -6   41.66    2.81
  -6  -1   6   43.94    3.17
  -6   1   6   39.87    3.25
   6  -1  -6   41.54    2.85
   6   1  -6   40.34    2.72
   6  -1  -6   43.31    2.92
  -2   6  -9   90.48    6.01
   2  -6   9   93.74    5.96
   2   6   9   99.92    6.43
   2   6   9   97.95    6.32
  -2  -6  -9  102.97    6.71
   2   6   9  101.96    6.92
   2   6   9   94.04    6.22
   2  -6   9   93.92    6.03
  -2   6  -9   74.84    6.23
  -6  -2   5    1.19    1.44
  -6   2   5    0.62    2.24
   6   2  -5   -0.42    2.19
   6  -2  -5   -0.02    0.60
  -6  -2   5    1.74    1.01
   6  -2  -5    0.00    2.63
   6   2  -5    0.15    0.64
  -6   2   5    1.17    1.61
   6  -2  -5    0.35    0.74
   6   2  -5    0.75    0.62
  -6   2   5    1.34    0.98
   2  -7  -9   30.42    2.16
   2  -7  -9   29.86    2.13
  -2  -7   9   34.04    2.33
  -2   7   9   30.74    2.07
   2   7  -9   40.46    3.78
  -2  -7   9   32.98    2.93
   2  -7  -9   27.40    1.78
  -2  -7   9   32.63    2.18
  -2   7   9   32.24    2.25
   5  -5   2    2.43    1.86
   5   5   2    5.50    1.76
  -5   5  -2    4.49    1.10
   5  -5   2    3.95    0.82
  -5   5  -2    4.23    1.33
   5  -5   2    5.04    0.76
   5   5   2    6.50    0.84
   5   5   2    5.21    2.06
  -5  -5  -2    4.91    0.95
  -5   5  -2    3.74    2.10
  -5  -5  -2    5.18    1.46
  -5  -4  -4   58.74    4.09
  -5  -4  -4   58.85    4.25
   5   4   4   50.92    4.19
  -5  -4  -4   52.30    4.03
   5   4   4   54.00    4.58
  -5   4  -4   61.13    4.27
   5  -4   4   51.40    3.44
   5  -4   4   52.01    3.47
   5   4   4   56.12    3.73
  -3  -1 -11    0.50    1.90
   3  -1  11    1.88    1.44
  -3   1 -11    3.47    1.12
   3  -1  11    2.27    1.16
   3   1  11    5.70    2.12
   3   1  11    2.60    1.20
  -3  -1 -11    2.55    1.17
   3   1  11    3.48    1.24
   3  -1  11    1.52    1.64
  -3   8  -2    8.59    1.38
   3   8   2    8.75    1.07
   3  -8   2    8.87    1.47
  -3   8  -2    6.80    0.86
   3  -8   2    7.88    0.94
   3   8   2    9.27    1.16
   3  -8   2    8.03    1.03
   3   8   2   11.16    1.89
   3   8   2    8.25    1.86
  -3  -8  -2   10.74    1.73
  -3   8  -2    9.66    1.28
   5   5  -6   11.64    1.27
   5  -5  -6    9.71    1.51
  -5  -5   6   10.79    1.40
  -5   5   6   10.73    1.34
   5  -5  -6   10.05    1.15
   5   5  -6    9.63    1.21
  -5  -5   6   12.90    2.51
  -5   5   6    9.71    1.69
   5  -5  -6   10.18    1.25
  -5  -5   6    8.55    1.69
   0   0 -14   11.48    2.05
   0   0  14   13.39    2.46
   0   0  14   11.82    1.91
   0   0  14   12.20    1.69
   0   0  14   13.87    1.53
   0   0  14   13.45    1.38
   5   4  -8   63.59    4.14
  -5  -4   8   55.39    4.53
  -5   4   8   70.63    4.61
   5   4  -8   63.23    4.12
   5   4  -8   70.55    4.53
   5  -4  -8   62.56    4.09
  -5   4   8   58.40    4.73
   5  -4  -8   53.06    3.65
  -5  -4   8   72.35    4.69
  -5  -4   8   67.63    5.43
   5  -4  -8   71.89    4.65
   1  -9  -4    2.44    0.57
   1  -9  -4    3.22    0.72
   1   9  -4    1.53    0.67
  -1  -9   4    3.35    1.24
  -1   9   4    1.49    1.26
   1  -9  -4    1.97    1.12
   1   9  -4    2.81    0.53
   1   9  -4    3.65    1.86
  -1   9   4    2.01    0.49
  -1  -9   4    2.21    0.60
   3   5 -11   47.86    3.12
  -3  -5  11   49.31    3.20
   3   5 -11   50.86    5.38
   3  -5 -11   48.83    3.27
  -3   5  11   49.12    3.28
  -3  -5  11   43.32    3.94
   3  -5 -11   44.05    3.92
  -3   5  11   44.46    3.54
   1   6 -11   48.93    4.69
  -1  -6  11   39.99    2.71
  -1   6  11   34.68    2.31
   1  -6 -11   36.72    2.96
  -1  -6  11   39.27    2.58
   1   6 -11   41.50    2.78
   1  -6 -11   37.27    2.76
  -1   6  11   40.33    2.72
  -1   6  11   37.56    2.96
  -2   1  14    0.78    1.46
   2   1 -14    2.24    0.69
  -2   1  14    1.23    0.43
  -2   1  14    0.10    1.29
  -2  -1  14   -0.49    1.47
  -2  -1  14    1.16    0.57
  -2  -1  14    0.09    2.55
  -2   1  14    2.95    2.24
  -2   1  14    1.20    1.28
  -2  -1  14   -1.42    1.43
  -2   1  14    0.60    0.57
  -2  -1  14    0.87    0.40
   5   2   6    4.11    1.86
  -5   2  -6    4.30    1.34
  -5  -2  -6    3.47    1.39
  -5  -2  -6    3.81    1.65
  -5   2  -6    3.77    1.93
   5  -2   6    2.49    1.75
   5  -2   6    5.51    1.11
   5   2   6    4.86    1.08
   5  -2   6    6.72    1.52
  -5  -2  -6    6.36    1.32
  -5   2  -6    4.05    2.08
   3   4 -12    3.16    2.33
   3  -4 -12    7.92    1.03
   3   4 -12    7.77    0.92
  -3   4  12    6.70    1.40
  -3  -4  12    7.04    0.61
  -3  -4  12    7.84    2.59
  -3   4  12    7.16    0.74
  -4   2  12   50.56    3.61
   4  -2 -12   64.79    4.23
  -4   2  12   61.72    4.04
  -4  -2  12   55.73    3.64
  -4  -2  12   60.77    6.88
  -4   2  12   46.09    4.21
   4   2 -12   62.08    4.00
   4  -2 -12   53.67    3.54
   4   2 -12   59.22    3.89
  -4  -2  12   62.79    4.11
   5   2 -10    0.38    0.52
   5   2 -10    0.18    0.54
  -5  -2  10   -2.63    2.56
  -5  -2  10    0.04    0.81
   5  -2 -10    0.02    0.65
  -5  -2  10    1.26    0.68
  -5   2  10   -0.03    2.71
   5  -2 -10    1.08    0.51
  -5   2  10   -0.23    1.56
  -5   2  10   -0.40    0.68
  -5   2  10   -0.95    1.03
   2   9  -1    0.92    1.52
   2  -9  -1    0.82    1.24
  -2   9   1    0.89    1.19
  -2  -9   1    2.51    1.12
   2  -9  -1    1.29    0.48
  -2  -9   1    0.82    0.72
  -2   9   1    1.81    0.55
  -2   9   1    1.69    0.66
   2   9  -1    1.84    0.61
   2  -9  -1    1.32    0.65
   2   9  -1    0.20    0.58
   0   1  14   20.23    2.83
   0   1  14   25.45    2.50
   0  -1 -14   20.02    2.60
   0  -1  14   22.68    2.51
   0   1  14   24.62    2.62
   0  -1  14   21.83    4.62
   0  -1  14   15.85    2.81
   0  -1  14   26.68    2.61
   0   1  14   27.46    0.88
   0  -1  14   28.43    1.94
   0   1  14   23.55    2.70
   0  -1  14   26.83    3.40
   6   0   2   31.41    3.59
  -6   0  -2   40.81    4.49
  -6   0  -2   42.71    3.77
  -6   0  -2   37.12    3.39
   6   0   2   44.69    3.19
  -2   9   0   -0.62    1.13
  -2  -9   0    2.14    1.10
   2  -9   0    0.53    0.63
   2   9   0    0.42    1.46
   2   9   0    1.01    0.53
  -2  -9   0    0.52    0.76
   2  -9   0    0.19    1.12
  -2   9   0    1.07    0.66
   2  -9   0    0.65    0.56
  -2   9   0    2.23    0.58
  -2  -9   0    1.16    0.69
   2   9   0    1.12    0.57
  -1  -2  14   13.97    1.51
  -1  -2  14   16.69    1.63
  -1   2  14   12.56    1.74
  -1   2  14   15.09    1.51
   1   2 -14   19.37    2.03
  -1  -2  14    9.26    2.62
  -1   2  14   11.73    1.95
  -1  -2  14   10.63    2.29
  -1   2  14   14.51    1.92
  -1  -2  14   10.77    1.58
   1  -2 -14   13.21    2.29
  -1   2  14   14.69    1.55
   0   5 -12   19.48    1.99
   0  -5 -12   20.23    2.43
   0   5  12   19.70    2.06
   0   5 -12   14.38    2.30
   0  -5  12   18.66    1.82
   0   5  12   20.30    2.08
   0  -5  12   17.62    1.82
   0  -5  12   16.53    2.30
   0   5  12   16.38    2.11
   0  -5  12   10.84    2.07
   3   7  -8   -2.20    2.43
  -3  -7   8    0.68    1.80
  -3   7   8   -0.64    1.22
   3  -7  -8    0.65    0.44
   3   7  -8    0.32    0.69
  -3   7   8    1.15    0.56
  -3   7   8   -0.70    0.63
  -3  -7   8    0.51    0.54
   3  -7  -8    0.27    1.59
   1   4 -13   24.12    2.37
  -1  -4  13   23.08    2.40
  -1  -4  13   15.51    2.81
  -1  -4  13   23.15    2.20
   1   4 -13   17.13    2.22
  -1   4  13   22.41    2.26
   1  -4 -13   22.33    2.25
  -1   4  13   22.67    2.23
  -1  -4  13   17.01    2.44
  -1   4  13   22.45    2.62
  -4   7   5   29.24    2.08
  -4  -7   5   26.99    3.08
   4  -7  -5   31.34    2.82
  -4  -7   5   30.74    2.18
   4   7  -5   31.65    3.38
   4   7  -5   24.52    2.44
   4  -7  -5   27.38    0.80
   4  -7  -5   25.46    3.59
   4  -7  -5   26.21    2.54
  -4   7   5   28.01    2.40
  -6   3   2   31.34    4.01
   6   3  -2   41.90    2.97
   6  -3  -2   34.23    2.69
  -6   3   2   29.02    3.18
  -6   3   2   39.01    3.05
   6   3  -2   39.58    2.76
   6   3  -2   28.78    3.40
   6  -3  -2   41.56    2.81
  -6  -3   2   39.29    2.87
  -6  -3   2   37.93    3.46
  -2   8   7    9.07    1.62
  -2   8   7    7.58    0.55
  -2  -8   7    6.82    0.64
   2  -8  -7    7.55    0.78
   2   8  -7    7.26    0.71
   2  -8  -7    8.02    0.94
   2   8  -7    9.63    2.16
   2   8  -7    8.01    0.94
  -2  -8   7    8.35    0.97
  -2  -8   7    7.47    1.33
   2  -8  -7    6.73    1.31
  -2   8   7    8.17    1.05
  -6  -2  -1    0.17    1.14
  -6  -2  -1    9.64    2.53
   6   2   1    0.57    1.25
  -6   2  -1   -1.63    1.96
   6   2   1    0.61    2.07
  -6   2  -1   -0.23    1.46
   6  -2   1    0.87    1.04
   6  -3  -3    8.82    1.41
   6  -3  -3    9.33    1.15
   6   3  -3   10.04    1.20
   6   3  -3    9.34    1.25
  -6   3   3    7.57    2.41
  -6  -3   3    7.91    1.83
   6  -3  -3    3.39    2.46
  -6  -3   3    8.92    1.31
   6   3  -3    5.44    2.53
  -6   3   3    9.04    1.32
  -6   3   3    5.20    2.08
  -2   9   2   -0.06    1.22
  -2  -9   2   -0.62    0.63
   2  -9  -2    0.43    0.63
   2   9  -2    0.37    0.60
  -2   9   2    0.01    0.49
   2  -9  -2   -1.48    1.08
   2   9  -2    1.04    0.63
   2   9  -2    0.79    1.62
  -2  -9   2   -0.04    1.29
   2  -9  -2    0.40    0.54
  -4   6   8    5.57    0.70
   4  -6  -8    5.90    0.47
  -4  -6   8    6.52    2.06
  -4   6   8    5.44    1.63
   4   6  -8    6.58    0.65
  -4  -6   8    6.23    0.69
   4  -6  -8    5.84    1.32
   4   6  -8    6.46    2.28
  -4   6   8    4.49    2.48
   3   8  -5   11.54    1.23
  -3   8   5   12.65    1.70
  -3  -8   5   12.42    1.83
   3   8  -5   10.75    1.19
  -3  -8   5   12.62    1.34
   3   8  -5   15.64    2.62
   3  -8  -5   12.64    1.81
   3  -8  -5   11.92    1.24
  -3   8   5   11.82    1.29
   3  -8  -5   11.40    1.29
   3   8  -5   10.46    1.60
  -3   8   5   12.42    1.39
   0  -6  11   17.83    1.74
   0  -6  11   18.57    1.88
   0   6  11   17.81    1.82
   0  -6 -11   15.55    1.80
   0   6  11   17.56    2.15
   0   6 -11   13.52    2.35
   0   6 -11   16.88    3.00
   0   6  11   17.73    1.82
   4   7   2    9.71    1.26
   4  -7   2    8.34    1.06
   4   7   2   11.38    2.09
  -4  -7  -2    9.46    1.63
   4  -7   2    9.60    1.14
   4   7   2   11.42    2.07
  -4   7  -2    7.40    1.08
   4  -7   2   11.15    2.67
  -4   7  -2    6.49    2.43
   4   7   2    9.54    1.13
  -4  -2  -9    1.03    1.09
  -4  -2  -9    0.60    1.51
   4   2   9   -0.41    1.32
  -4  -2  -9    0.11    1.60
   4   2   9    0.76    0.90
   4  -2   9    0.15    1.62
   4  -2   9    1.62    1.06
   4  -2   9   -2.08    1.64
   4   2   9    0.15    1.80
  -4   2  -9    0.79    0.97
   1  -8   7  103.07    6.58
  -1   8  -7   97.75    6.32
   1  -8   7   76.94    5.29
  -1  -8  -7   93.97    6.05
   1   8   7  104.83    6.86
   1  -8   7  103.88    6.57
  -1   8  -7  102.22    6.51
  -1  -8  -7  107.72    6.92
  -1  -8  -7  102.93    6.71
   1   8   7  101.54    6.45
  -6  -1  -2   -0.45    1.58
   6  -1   2   -1.86    2.03
   6   1   2    2.17    2.21
  -6  -1  -2    0.09    1.86
  -6   1  -2    1.26    2.03
  -6   1  -2    1.01    1.73
  -6  -1  -2   -1.94    1.32
   6   1   2    0.28    0.99
  -6   1  -2    1.23    1.48
   2  -5 -12   24.71    2.96
  -2   5  12   21.75    2.69
  -2  -5  12   24.61    3.35
   2   5 -12   20.71    3.72
  -2  -5  12   26.82    2.53
  -2  -5  12   30.11    2.20
  -2   5  12   27.27    0.95
  -2  -5  12   27.62    1.23
   2  -5 -12   26.26    2.57
  -2   5  12   27.51    0.77
   2   5 -12   26.47    2.52
  -6   0   7   -0.06    0.91
   6   0  -7    0.22    0.58
  -6   0   7    0.31    0.96
   6   0  -7   -3.66    2.33
   6   0  -7    1.01    0.65
  -6   3   1   -2.21    2.40
   6   3  -1    1.46    2.45
  -6   3   1    2.77    1.17
   6  -3  -1    0.17    0.75
  -6  -3   1   -0.28    1.11
   6   3  -1    1.02    1.07
  -6  -3   1    2.12    1.68
   6  -3  -1    1.23    1.10
  -1   7  -9   86.42    5.55
   1  -7   9   85.42    5.46
   1   7   9   89.54    5.77
  -1  -7  -9   88.66    5.77
   1   7   9   69.56    4.79
  -1  -7  -9   88.63    5.85
  -1   7  -9  107.68    7.64
  -1   7  -9   94.76    6.23
  -1   7  -9  105.98    7.61
   1  -7   9   71.20    4.76
   1  -7   9   86.05    5.53
   1   7   9   85.55    5.55
  -1  -7  -9   86.10    5.58
   2  -9   1   34.80    2.34
   2   9   1   34.87    2.32
  -2   9  -1   32.39    2.21
   2   9   1   34.93    2.79
  -2  -9  -1   36.62    2.48
   2  -9   1   38.35    2.84
  -2   9  -1   32.70    2.50
  -2   9  -1   33.63    2.41
   2  -9   1   36.43    2.48
   2   9   1   33.62    2.34
  -2  -9  -1   34.48    2.43
  -2  -9  -1   31.50    2.46
  -6  -2   6    8.49    1.23
  -6   2   6    7.99    1.19
  -6  -2   6    8.10    2.48
   6   2  -6    8.08    1.01
   6   2  -6    9.40    1.15
   6  -2  -6    7.61    0.78
  -6  -2   6    8.73    1.64
   6  -2  -6    4.62    2.89
  -6   2   6    5.47    1.50
   6  -2  -6    7.52    0.84
   6   2  -6    7.71    2.44
  -6   2   6    3.19    2.45
  -6   3   4   -3.28    2.45
   6   3  -4    1.72    2.21
   6  -3  -4    0.87    0.86
   6   3  -4   -0.41    0.63
   6  -3  -4   -0.03    0.73
   6   3  -4    0.45    0.72
  -6  -3   4   -1.65    1.45
  -6  -3   4    2.38    2.26
  -6  -3   4   -0.07    0.89
  -6   3   4    3.01    1.79
  -6   3   4   -0.14    0.91
  -3  -6  10   11.44    2.50
   3   6 -10   16.97    3.09
  -3   6  10   14.90    1.57
   3  -6 -10   14.28    1.52
   3   6 -10   14.37    1.45
   3  -6 -10   12.38    1.90
  -3  -6  10   14.99    1.51
   3  -6 -10   11.44    1.99
  -3   2 -11   -0.57    1.00
  -3  -2 -11   -0.78    1.17
   3  -2  11   -0.37    0.71
  -3  -2 -11   -0.60    1.58
   3   2  11    0.15    0.91
   3   2  11    3.79    1.82
  -3   2 -11    0.06    1.94
   3  -2  11    0.19    1.23
  -3  -2 -11    2.01    1.60
   3  -2  11   -1.39    1.61
   3  -2  11   -2.49    1.26
   3   2  11    0.15    1.12
   4   6   5    4.78    1.51
   4   6   5    5.40    1.66
   4  -6   5    1.91    0.70
  -4  -6  -5    2.78    0.90
   4   6   5    3.05    0.77
  -4   6  -5    1.97    1.79
   4   6   5    3.58    0.79
   1   9   4    3.53    0.57
  -1  -9  -4    3.44    0.73
  -1  -9  -4    3.70    0.74
   1  -9   4    4.90    1.15
  -1  -9  -4    3.34    1.12
  -1   9  -4    4.81    0.83
  -1   9  -4    3.44    0.69
  -1   9  -4    3.23    1.46
   1  -9   4    3.40    0.65
   1   9   4    4.17    0.67
  -6   1   7   -0.25    1.08
  -6  -1   7   -0.70    0.90
  -6  -1   7    2.79    2.57
   6   1  -7    0.29    0.56
  -6  -1   7   -0.61    0.96
   6   1  -7   -0.47    2.39
  -6   1   7   -0.41    0.71
   6   1  -7    0.95    0.64
   6  -1  -7    0.20    0.65
   6  -1  -7    0.30    0.69
   2  -9  -3  138.92    2.75
  -2   9   3  133.41    2.44
  -2  -9   3  135.82    2.57
   2  -9  -3  123.36    7.83
   2   9  -3  120.95    7.71
  -2  -9   3  120.71    7.72
  -2   9   3  123.54    7.82
  -2  -9   3  116.07    7.32
   2   9  -3  125.94    7.93
   2  -9  -3  128.55    1.48
   3  -8   3   69.54    4.81
   3  -8   3   60.99    3.94
   3   8   3   64.93    4.28
  -3   8  -3   50.11    3.39
  -3   8  -3   47.67    3.39
   3  -8   3   58.65    3.86
  -3  -8  -3   56.31    4.00
   3   8   3   66.06    4.66
   3   8   3   72.61    4.99
  -3   8  -3   56.09    3.81
  -3  -8  -3   64.32    4.22
   3   8   3   58.62    3.82
   0  -9  -5   59.19    3.90
   0  -9   5   60.03    3.91
   0   9  -5   57.32    3.71
   0   9   5   55.94    3.64
   0  -9  -5   61.30    4.17
   0   9  -5   61.63    4.07
   0  -9   5   55.74    3.91
   0   9  -5   61.52    4.59
   0   9   5   65.77    4.45
   0  -9  -5   60.23    3.91
  -2  -3 -12   -0.73    1.26
   2  -3  12    1.09    0.67
   2  -3  12    5.45    2.20
   2  -3  12    1.69    0.98
   2   3  12    2.02    1.26
   2  -3  12   -0.23    1.89
   2   3  12    0.21    1.77
  -2  -3 -12    2.34    1.71
   2   3  12    1.12    0.80
   2   3  12   -0.43    0.90
  -2   3 -12    3.77    1.74
   2  -3  12    2.88    1.20
  -2  -2  14   51.78    3.34
   2  -2 -14   50.70    3.40
  -2  -2  14   38.90    5.45
  -2   2  14   54.15    3.49
   2   2 -14   56.70    3.75
  -2   2  14   52.20    4.09
  -2  -2  14   52.07    3.45
  -2  -2  14   48.31    4.15
  -2   2  14   40.43    3.07
  -2   2  14   51.31    3.41
   2   6 -11   83.04    7.23
  -2  -6  11   76.47    4.93
   2  -6 -11   65.96    4.97
  -2  -6  11   73.39    4.69
  -2   6  11   57.88    4.22
  -2  -6  11   65.23    5.00
  -2   6  11   71.84    4.66
   2   6 -11   69.13    4.45
  -2   6  11   73.65    4.69
  -3   5  -9   -0.55    1.69
   3  -5   9   -0.12    0.65
   3  -5   9    3.82    2.46
  -3  -5  -9    0.36    0.95
  -3  -5  -9    0.20    1.18
   3   5   9   -0.06    0.90
   3  -5   9   -0.70    0.61
   3   5   9   -0.34    0.77
   3   5   9    0.81    1.44
   3   5   9    0.44    1.80
   1   8  -8    4.03    2.04
  -1  -8   8    1.27    0.51
   1  -8  -8    2.40    0.75
  -1   8   8    1.91    0.72
   1  -8  -8    2.54    0.70
  -1  -8   8    2.19    0.57
  -1   8   8    1.67    0.45
   1   8  -8    2.48    0.56
   1  -8  -8    2.29    1.20
  -1  -8   8    1.45    1.33
   1   8  -8    2.02    0.69
   5  -6  -2   11.86    1.33
  -5   6   2   12.59    1.55
   5   6  -2   12.09    1.43
   5  -6  -2   12.62    1.39
   5   6  -2   12.75    2.07
  -5   6   2    9.51    3.14
   5   6  -2   12.14    2.69
  -5  -6   2   12.79    2.12
  -5   6   2    9.34    1.64
   5   6  -2   11.01    1.25
  -5  -6   2   11.99    1.53
   5  -6  -2    9.40    2.09
  -4  -4  11    5.45    2.17
  -4   4  11    4.23    1.43
   4   4 -11    5.22    0.58
  -4  -4  11    6.38    0.70
  -4   4  11    2.85    2.94
   4   4 -11    2.43    2.38
   4  -4 -11    5.53    0.68
  -4   4  11    5.68    0.76
  -5  -5  -3   34.93    3.02
  -5   5  -3   30.21    2.56
   5  -5   3   30.44    3.08
   5  -5   3   32.96    2.30
   5  -5   3   36.04    2.48
   5   5   3   40.82    3.57
  -5   5  -3   34.80    2.90
   5   5   3   38.34    2.63
  -5  -5  -3   36.95    2.65
  -5   5  -3   25.95    3.50
   5   5   3   30.65    2.98
   3   7   6    1.58    0.68
   3   7   6    1.38    0.78
   3   7   6   -0.26    1.46
   3   7   6    4.44    1.52
  -3   7  -6    1.30    0.81
  -3   7  -6   -0.10    2.38
   3  -7   6    0.56    0.71
  -3   7  -6    1.70    0.95
  -3  -7  -6    0.98    1.00
  -3  -7  -6    3.80    1.34
   1  -3  13    0.14    2.01
   1   3  13    2.83    1.07
  -1  -3 -13    2.40    1.80
   1   3  13    2.13    0.87
   1  -3  13    2.43    0.63
   1  -3  13   -0.26    2.19
   1  -3  13    1.86    1.02
   1  -3  13    2.42    1.38
  -1  -3 -13    3.77    1.23
   1   3  13    2.25    0.72
  -1   3 -13    3.73    1.65
   1   3  13    2.96    1.77
   0  -4 -13   35.60    3.35
   0   4  13   26.23    3.05
   0  -4  13   33.99    2.48
   0   4  13   29.36    2.16
   0   4 -13   25.09    3.04
   0  -4  13   24.06    3.51
   0   4  13   27.55    1.52
   0  -4 -13   28.72    2.58
   0  -4  13   26.55    2.97
   0  -4  13   34.23    2.29
   0   4 -13   37.59    2.67
   0   4  13   34.09    2.37
  -2  -4  13   20.74    2.00
  -2   4  13   20.71    2.02
   2  -4 -13   20.74    2.10
  -2  -4  13   18.82    1.91
   2   4 -13   21.50    2.09
  -2  -4  13   17.36    2.94
  -2   4  13   15.88    2.07
  -2   4  13   21.65    2.15
  -2  -4  13   20.04    2.19
  -2   4  13   18.88    1.94
   3  -3 -13   -0.66    0.68
   3   3 -13   -6.02    2.29
  -3   3  13    0.32    0.67
  -3  -3  13    0.12    0.45
  -3  -3  13    0.38    1.57
  -3   3  13   -4.28    2.21
   3   3 -13    0.16    0.52
  -3  -3  13    0.24    0.48
  -3  -3  13    3.64    2.49
  -3   3  13    0.23    1.44
   1   9  -5   11.10    1.29
   1  -9  -5   10.45    1.21
  -1  -9   5   11.13    1.22
   1  -9  -5   10.29    1.55
  -1   9   5   11.30    1.19
   1  -9  -5   11.10    1.22
  -1   9   5   12.44    1.67
  -1  -9   5   10.87    1.58
   1   9  -5   14.12    2.58
  -1  -9   5   10.04    1.09
   1   9  -5   11.36    1.22
   5   6  -1   14.16    2.62
   5   6  -1   20.05    1.98
   5  -6  -1   18.06    1.85
   5  -6  -1   18.39    1.88
  -5   6   1   14.14    1.86
  -5   6   1    9.57    3.19
  -5  -6   1   19.53    2.06
  -5   6   1   18.77    1.98
   5  -6  -1   11.62    2.26
   5   6  -1   24.01    2.87
  -5  -6   1   21.83    2.70
   6  -3   0   55.45    4.26
  -6  -3   0   73.01    4.89
  -6  -3   0   63.82    4.86
  -6  -3   0   59.46    4.78
  -6   3   0   52.49    5.90
  -6   3   0   59.94    4.25
   6   3   0   67.07    4.62
   6   3   0   52.36    4.82
  -6   3   0   46.01    4.73
  -5  -6   3    1.44    0.84
  -5   6   3    1.82    2.59
   5  -6  -3    0.40    0.72
   5  -6  -3    0.75    0.58
   5   6  -3    1.58    1.39
  -5   6   3    2.13    0.82
   5   6  -3    0.59    0.71
   5  -6  -3    1.18    1.49
  -5   6   3    1.75    1.29
  -5  -6   3    3.38    1.68
   5   6  -3    3.35    2.09
   0  -8   8    4.30    0.56
   0  -8  -8    5.16    0.87
   0   8   8    3.24    0.72
   0  -8  -8    4.28    1.20
   0   8  -8    5.28    0.85
   0   8  -8    0.93    1.79
   0  -8   8    4.31    0.68
   0  -8   8    3.32    1.14
   0   8  -8    4.15    0.61
   0  -8  -8    4.28    0.74
   0   8   8    3.59    1.16
   0   8   8    3.99    0.57
  -5  -5   7   65.23    5.46
  -5  -5   7   59.48    4.42
  -5   5   7   61.28    4.88
   5  -5  -7   56.41    4.40
  -5  -5   7   66.54    4.85
   5   5  -7   63.58    4.58
   5   5  -7   53.77    3.55
   5  -5  -7   63.44    4.61
  -5   5   7   60.94    4.02
   5  -5  -7   60.27    3.93
  -5   5   7   34.87    6.90
   0  -2  14   10.27    1.66
   0   2  14    9.68    2.00
   0   2  14   13.76    1.64
   0  -2  14    8.47    2.11
   0  -2 -14   12.87    2.12
   0   2  14   14.96    1.74
   0   2  14   10.07    1.46
   0  -2  14   14.29    1.61
   0   2 -14   12.89    2.00
   0  -2  14   11.43    2.93
   0   2  14   12.93    1.92
   0  -2  14   14.00    2.91
   2   7   8    8.16    1.50
  -2   7  -8    5.14    0.83
  -2  -7  -8    7.26    1.38
  -2  -7  -8    5.62    0.96
   2   7   8    5.19    0.80
   2  -7   8    5.02    0.74
   2  -7   8    4.96    0.68
  -2   7  -8    6.44    1.42
   5   0   7    0.62    1.08
  -5   0  -7   -1.81    2.04
  -5   0  -7   -0.83    1.83
   5   0   7    0.22    1.94
  -5   0  -7   -0.67    1.13
   5   0   7    0.15    1.37
  -3  -4 -10   14.19    2.08
  -3  -4 -10   12.64    1.83
   3   4  10   11.81    1.55
   3  -4  10   11.71    1.43
   3  -4  10   10.33    2.93
   3   4  10   12.69    1.65
   3  -4  10   10.53    1.51
  -3   4 -10    6.90    2.12
   3   4  10    7.60    1.95
   3   4  10    9.96    1.80
  -1   7  10   12.65    1.56
  -1  -7  10   12.44    1.47
   1   7 -10   10.01    1.70
  -1  -7  10    6.19    1.63
  -1   7  10    9.82    1.64
   1  -7 -10    9.50    1.65
   1  -7 -10   10.04    1.32
  -1   7  10   10.84    1.25
  -1  -7  10   11.47    1.32
   1  -7 -10   10.51    1.35
   1   7 -10   13.37    2.66
  -4   5  10    4.68    0.73
  -4  -5  10    3.71    1.96
   4   5 -10    2.65    2.63
  -4  -5  10    4.78    0.66
   4  -5 -10    5.20    0.68
   4   5 -10    3.48    0.60
  -2   9  -2    0.41    0.58
  -2  -9  -2   -0.66    1.10
   2   9   2    0.57    0.52
  -2   9  -2   -0.00    0.71
   2  -9   2    0.59    0.62
  -2   9  -2    0.59    1.03
  -2  -9  -2   -0.80    0.75
   2   9   2    0.77    0.73
  -2  -9  -2    1.15    0.80
   2  -9   2    0.90    0.51
   2  -9   2    1.12    1.09
  -6  -3   5   17.05    3.08
   6   3  -5   14.75    3.01
  -6  -3   5   21.05    2.85
   6  -3  -5   19.39    2.16
   6   3  -5   17.86    2.02
   6   3  -5   20.06    2.21
  -6   3   5   20.88    2.42
  -6   3   5   15.17    2.64
  -6  -3   5   21.99    2.52
   6  -3  -5   17.86    2.16
   5   0 -11    1.18    2.34
  -5   0  11    0.00    0.59
  -5   0  11    0.07    2.61
  -5   0  11   -0.45    0.77
   5   0 -11    0.40    0.47
   5   0 -11   -0.12    0.55
   4   4   8    2.40    1.41
  -4  -4  -8    2.10    1.50
   4  -4   8    1.11    0.78
   4  -4   8    1.53    0.72
  -4  -4  -8    1.83    1.08
   4  -4   8    4.66    1.91
   4   4   8    2.25    0.85
  -4   4  -8    1.84    1.24
  -4  -4  -8    1.15    1.08
  -2   8  -6    1.03    0.70
  -2  -8  -6    1.45    0.85
   2  -8   6   -0.39    0.98
   2  -8   6   -0.98    0.56
   2   8   6   -1.11    0.74
   2   8   6   -1.07    1.19
  -2   8  -6    1.52    1.53
   2   8   6    0.31    0.61
  -2  -8  -6    0.65    0.83
  -2  -8  -6   -1.08    1.07
  -2   8  -6   -1.38    0.84
   4  -7  -6    0.03    1.66
   4  -7  -6   -0.71    1.47
  -4   7   6    1.33    1.22
   4   7  -6    3.78    2.55
  -4  -7   6   -1.69    1.60
  -4  -7   6   -0.12    0.67
   4   7  -6    0.67    0.52
   4  -7  -6    0.40    0.42
  -4   7   6    0.96    0.69
   4  -7  -6    1.51    0.75
   4   7  -6    0.66    1.34
   6   2   2   31.29    2.69
  -6   2  -2   21.97    3.32
   6  -2   2   32.13    2.77
  -6   2  -2   25.25    3.56
   6   2   2   21.47    3.38
   6  -2   2   16.89    3.53
  -6  -2  -2   37.56    3.71
  -6   2  -2   26.56    3.89
  -6  -2  -2   34.00    2.89
  -6  -2  -2   27.59    3.49
   5   1   7   -0.33    2.06
  -5  -1  -7    1.15    1.22
  -5   1  -7    1.99    1.20
  -5   1  -7    3.31    1.87
  -5  -1  -7    0.73    1.46
   5  -1   7    3.86    1.14
   5   1   7    0.29    1.40
  -5   1  -7   -0.07    1.87
   5   1   7    1.21    0.95
   5  -1   7   -1.22    1.94
  -5  -1  -7    4.21    1.92
   5  -1   7    0.18    1.15
  -5  -6   0    0.18    1.51
  -5   6   0    0.58    1.12
   5  -6   0   -0.67    1.53
  -5  -6   0   -0.74    0.85
   5  -6   0    0.49    0.65
  -5   6   0    0.17    2.08
   5   6   0    0.61    1.76
   5  -6   0   -0.27    0.64
  -5   6   0    0.10    0.84
   5   6   0   -0.26    0.66
   5   6   0    0.12    2.03
  -5  -3  -6   62.98    5.02
  -5   3  -6   48.20    3.93
   5   3   6   54.88    4.79
   5  -3   6   62.96    5.26
  -5  -3  -6   57.89    5.30
   5   3   6   65.54    4.86
   5  -3   6   58.06    4.31
  -5   3  -6   45.19    6.02
  -5   3  -6   41.76    5.92
   0  -7  10    0.13    0.56
   0   7  10    0.29    0.68
   0   7  10   -0.13    1.10
   0  -7  10   -0.44    0.49
   0  -7 -10    1.02    1.17
   0   7 -10    1.99    1.98
   0   7 -10    0.55    1.27
   0  -7 -10    1.10    0.76
   0  -7 -10    0.29    0.72
   0  -7  10   -0.64    1.19
   0   7  10   -0.19    0.59
   5   6  -4    1.39    0.77
  -5   6   4    0.65    1.35
   5  -6  -4    1.18    0.58
  -5   6   4   -1.12    2.26
   5  -6  -4    0.51    1.34
  -5  -6   4    0.59    1.76
   5   6  -4   -0.83    2.28
  -5   6   4    1.47    0.87
  -5  -6   4    1.77    0.83
   5   6  -4    0.07    1.23
   6   0   3   -0.95    2.22
  -6   0  -3    0.84    1.41
  -6   0  -3   -4.10    1.74
  -6   0  -3    3.00    1.78
  -4   3  12   12.44    1.50
  -4   3  12    6.97    2.95
   4   3 -12   10.39    3.23
   4   3 -12   12.64    1.44
  -4  -3  12   13.12    1.70
  -4   3  12   11.35    2.13
  -4  -3  12    8.93    2.78
  -4  -3  12   12.57    1.46
   4  -3 -12   12.75    1.55
  -4  -5  -7    3.83    1.12
   4  -5   7    6.12    2.26
  -4  -5  -7    5.35    1.01
   4  -5   7    3.64    0.70
   4   5   7    0.55    1.68
   4  -5   7    4.10    0.73
   4   5   7    3.57    0.89
   5   4   5   60.59    5.07
  -5  -4  -5   71.14    5.94
   5   4   5   73.51    7.04
  -5  -4  -5   76.33    5.74
  -5   4  -5   58.36    4.79
  -5   4  -5   44.83    6.16
   5   4   5   80.39    5.86
   5  -4   5   71.99    5.24
  -5  -4  -5   68.11    5.25
  -5  -1  11    0.02    0.75
  -5   1  11    0.16    0.89
  -5   1  11    3.14    2.88
  -5  -1  11   -0.42    0.66
   5   1 -11    0.16    0.56
   5   1 -11    0.51    0.46
   5  -1 -11    0.18    0.61
   5  -1 -11    0.15    2.28
  -5  -1  11   -0.70    2.35
  -5   1  11   -0.09    0.66
   5  -1 -11    0.65    0.42
  -3   6  -8   -0.89    1.27
   3  -6   8    0.75    0.61
   3  -6   8    2.25    2.40
   3   6   8    0.04    0.77
   3  -6   8    0.15    0.66
  -3  -6  -8    1.35    0.97
   3   6   8   -1.45    1.27
   4   7   3    4.43    1.84
  -4  -7  -3    7.13    1.49
   4   7   3    8.39    1.79
   4  -7   3    7.15    0.99
  -4   7  -3    4.56    1.04
   4   7   3    6.82    1.00
   4  -7   3    8.67    2.52
   4   7   3    7.89    1.27
   4  -7   3    6.50    1.01
  -4   7  -3    3.23    2.16
   2  -9  -4    0.74    0.63
   2  -9  -4   -1.31    1.24
  -2  -9   4    0.36    0.53
   2  -9  -4    0.83    0.49
  -2   9   4    1.10    0.55
  -2   9   4    1.84    1.23
   2   9  -4    0.99    0.53
  -2  -9   4    0.99    0.67
   2   9  -4    1.78    0.61
  -2  -9   4    1.89    1.17
   2   9  -4    0.38    1.89
  -5  -3  10   39.22    4.32
  -5  -3  10   48.89    3.64
   5   3 -10   52.09    3.78
  -5  -3  10   41.79    3.36
   5  -3 -10   42.70    3.14
   5   3 -10   47.36    3.49
   5  -3 -10   51.31    3.78
  -5   3  10   38.38    3.49
  -5   3  10   43.50    6.73
  -5   3  10   48.64    3.60
  -3  -8   6    6.33    1.61
  -3  -8   6    6.12    0.95
   3  -8  -6    4.50    0.51
  -3   8   6    5.70    1.19
   3   8  -6    4.79    0.63
  -3   8   6    5.90    0.80
   3  -8  -6    4.87    1.46
   3   8  -6    4.46    0.56
  -3   8   6    5.14    0.64
   3   8  -6    4.56    1.24
   3   8  -6    3.34    2.02
   3  -8  -6    3.77    0.78
  -5  -4   9   42.44    3.73
  -5   4   9   56.81    4.19
   5  -4  -9   57.03    4.17
  -5  -4   9   52.77    4.89
   5  -4  -9   42.75    3.21
  -5  -4   9   59.28    4.33
   5   4  -9   60.37    4.36
   5  -4  -9   51.70    3.79
  -3   0  14   65.06    4.72
  -3   0  14   61.06    4.39
   3   0 -14   65.44    4.77
  -3   0  14   50.93    4.51
   3   0 -14   55.39    4.10
  -6   2   7    5.65    0.90
  -6   2   7    5.13    1.29
   6  -2  -7    4.71    0.81
  -6  -2   7    6.26    1.41
  -6  -2   7    6.47    1.24
  -6  -2   7    0.35    2.23
   6  -2  -7    6.23    0.97
   6   2  -7    5.96    0.65
   6   2  -7    5.81    2.44
   6   2  -7    8.06    1.10
  -1   3  14   30.09    0.89
  -1   3  14   28.11    3.11
  -1  -3  14   31.78    2.34
  -1  -3  14   27.03    4.34
  -1   3  14   23.46    2.97
  -1  -3  14   27.09    3.34
  -1  -3  14   28.39    3.08
   1   3 -14   35.74    2.78
   1  -3 -14   29.58    3.82
  -1   3  14   29.52    3.51
  -1   3  14   30.65    1.03
   2   0  13    2.38    1.88
   2   0  13   -1.36    1.59
   2   0  13   -0.45    0.66
  -2   0 -13    0.14    1.51
  -2   0 -13    1.32    1.25
   2   0  13   -0.05    1.08
  -4   0  13    0.20    0.53
  -4   0  13   -2.64    1.55
   4   0 -13    0.19    0.55
   4   0 -13    0.07    0.43
  -4   0  13    1.01    3.05
  -4   0  13   -0.18    0.60
  -6   1  -3    0.97    1.74
  -6  -1  -3    1.15    1.54
  -6  -1  -3    1.99    1.69
   6   1   3    0.31    1.94
   6   1   3    0.44    1.10
   6  -1   3   -0.05    1.86
  -6   1  -3   -1.74    1.87
  -6  -1  -3    0.42    1.67
  -6   3  -1    9.38    1.64
   6  -3   1    7.71    1.42
  -6   3  -1    6.36    2.17
  -6  -3  -1    9.03    1.97
  -6   3  -1    9.86    2.26
   6   3   1    8.35    2.37
  -6  -3  -1    7.33    1.81
   6   3   1   10.54    1.71
  -6  -3  -1    9.56    1.47
  -6   0   8   43.37    3.33
   6   0  -8   43.76    3.26
   6   0  -8   41.46    3.09
  -6   0   8   37.14    4.50
  -6   0   8   40.80    3.29
   4   3   9   14.04    2.07
   4  -3   9   12.47    1.60
   4   3   9   12.26    1.70
  -4  -3  -9   11.91    1.89
   4  -3   9   13.57    1.77
  -4  -3  -9   10.25    1.98
   4  -3   9   13.95    2.42
   4   3   9   11.15    2.25
  -4  -3  -9   15.30    2.08
  -4   3  -9   11.22    1.66
  -3  -1  14   30.03    3.58
  -3  -1  14   40.82    3.03
  -3  -1  14   40.21    6.03
   3   1 -14   41.32    3.07
  -3  -1  14   41.14    3.00
  -3   1  14   39.09    2.88
  -3   1  14   42.46    3.16
  -3   1  14   36.07    3.23
   3  -1 -14   39.70    3.00
  -3  -1  14   29.94    3.83
  -1   0 -14   47.37    4.22
  -1   0 -14   54.55    4.53
   1   0  14   53.87    4.57
   1   0  14   44.03    3.53
   1   0  14   34.62    3.99
   1   0  14   56.96    4.17
  -2  -1 -13    0.78    1.22
   2   1  13   -0.54    1.06
   2   1  13    0.20    1.13
   2  -1  13    2.14    0.76
  -2  -1 -13   -1.66    1.96
   2  -1  13   -0.40    1.57
   2   1  13   -1.58    2.12
  -2   1 -13    1.46    1.19
   2  -1  13   -0.67    1.69
  -2  -1 -13   -0.22    1.64
   2  -1  13    0.20    0.98
  -2   1 -13    1.31    1.45
  -1  -9  -5   13.06    1.80
  -1  -9  -5   14.17    1.69
  -1   9  -5   12.19    1.46
   1   9   5   14.24    1.62
  -1  -9  -5   13.75    1.65
   1  -9   5   12.38    1.75
   1   9   5   12.48    1.52
   1  -9   5   13.36    1.59
  -1   9  -5   14.46    1.75
  -1   9  -5   12.46    2.04
  -6   3   6   48.11    6.63
  -6  -3   6   55.26    5.28
  -6  -3   6   69.02    5.15
   6  -3  -6   58.07    4.40
   6   3  -6   56.03    6.36
   6   3  -6   69.64    5.04
  -6   3   6   45.61    4.62
   6   3  -6   60.77    4.44
   6  -3  -6   65.28    4.75
  -6   3   6   64.71    4.77
  -6  -3   6   61.31    5.05
   4   1 -13    0.55    0.47
   4   1 -13    0.17    2.55
   4  -1 -13    1.13    0.62
  -4  -1  13    0.72    2.52
  -4  -1  13    0.67    0.53
   4  -1 -13    0.65    0.48
  -4  -1  13    1.36    0.54
  -4   1  13    0.65    1.49
  -4   1  13    0.75    0.55
  -4   1  13   -0.73    2.63
  -4   1  13    0.91    0.77
   4   1 -13    0.66    0.57
   2   9   3   87.01    6.27
  -2  -9  -3   83.90    6.06
  -2   9  -3   81.47    5.85
  -2  -9  -3   97.36    6.98
   2  -9   3   88.21    6.31
   2  -9   3   96.05    7.05
   2  -9   3   90.78    6.53
  -2   9  -3   75.30    5.66
   2   9   3   87.26    6.25
  -2  -9  -3   85.94    6.34
  -2   9  -3   87.89    6.36
  -3   8  -4    2.28    0.74
  -3   8  -4    0.37    0.91
   3  -8   4    0.25    0.57
  -3  -8  -4    2.19    1.18
  -3  -8  -4    2.20    1.01
  -3   8  -4    1.14    0.86
   3  -8   4    2.45    0.71
   3  -8   4    2.07    1.19
   3   8   4    2.68    0.79
   3   8   4    2.45    1.61
   3   8   4    1.61    0.63
   3   8   4    1.72    1.41
   5   6   1   34.84    3.42
   5   6   1   38.97    2.91
  -5  -6  -1   39.89    3.09
  -5   6  -1   32.46    2.86
  -5   6  -1   24.15    4.25
   5  -6   1   36.24    2.74
   5  -6   1   36.85    2.79
   5   6   1   47.22    4.04
  -5   6  -1   37.78    3.00
   5  -6   1   29.55    4.11
  -5  -6  -1   39.58    3.34
  -2  -7  10    5.80    0.56
   2   7 -10    6.94    2.32
  -2   7  10    6.11    0.96
  -2  -7  10    5.11    1.72
  -2   7  10    4.69    1.42
   2  -7 -10    4.70    0.72
   2  -7 -10    6.98    1.73
  -2   7  10    6.06    0.81
  -2   8   8    4.41    0.53
  -2  -8   8    4.46    0.55
  -2  -8   8    5.23    0.66
   2  -8  -8    4.92    0.63
   2  -8  -8    3.90    1.33
  -2  -8   8    3.40    1.55
   2  -8  -8    4.04    0.80
  -2   8   8    4.84    0.72
   2   8  -8    9.48    2.38
   2   8  -8    4.31    0.69
  -5  -6   5   54.61    4.76
   5   6  -5   50.55    3.94
  -5   6   5   48.06    3.59
  -5   6   5   47.36    3.97
   5   6  -5   53.29    3.98
   5  -6  -5   49.55    3.63
  -5  -6   5   54.75    4.06
   5  -6  -5   40.54    3.68
  -3  -3 -11   15.36    2.42
   3   3  11   13.71    1.95
  -3  -3 -11   14.11    1.91
  -3   3 -11    9.30    1.60
   3   3  11   12.15    2.49
   3  -3  11   13.81    2.67
  -3   3 -11   10.88    2.49
   3   3  11   14.46    1.85
   3  -3  11   15.44    1.83
  -3  -3 -11   13.55    2.16
   3  -3  11   11.98    1.85
   3  -3  11    9.64    1.89
   6   1  -8   22.86    2.49
   6  -1  -8   22.31    2.45
   6   1  -8   23.49    2.54
   6  -1  -8   19.84    2.19
  -6  -1   8   22.04    2.58
  -6   1   8   19.41    2.46
  -6  -1   8   16.25    3.25
  -6   1   8   22.27    2.49
  -6  -1   8   21.64    2.53
   6   1  -8   14.06    3.74
   1  -5  12   14.28    1.74
  -1  -5 -12   16.33    2.24
   1   5  12   13.65    1.69
   1  -5  12   14.73    1.65
   1   5  12   14.36    1.73
   1  -5  12    9.73    1.92
   1   5  12   13.66    1.87
  -1  -5 -12   14.50    2.11
  -1   5 -12   15.59    1.91
   1   5  12   11.57    2.04
  -1   5 -12    8.24    2.05
   1  -5  12   10.26    1.55
   4   0  10   53.80    5.65
  -4   0 -10   74.28    5.69
   4   0  10   62.61    5.06
  -4   0 -10   58.48    5.92
   4   0  10   70.63    5.73
  -5  -2  -7    7.02    1.40
   5   2   7    6.11    1.96
  -5   2  -7    6.02    2.25
   5  -2   7    9.26    1.73
   5   2   7    8.30    1.28
  -5   2  -7    6.36    1.40
   5  -2   7    9.64    1.41
  -5   2  -7    7.34    2.06
  -5  -2  -7   12.34    2.15
   5  -2   7    4.26    1.68
   3   7  -9   41.40    3.03
  -3   7   9   37.97    2.83
   3   7  -9   44.71    4.26
   3  -7  -9   40.85    3.04
   3  -7  -9   43.45    3.80
  -3   7   9   42.86    3.22
  -3  -7   9   41.17    3.72
  -3  -7   9   40.21    2.95
   2  -5  11   13.50    1.55
   2   5  11   13.73    1.71
  -2  -5 -11   14.41    1.96
   2  -5  11   13.64    3.38
  -2   5 -11    9.74    2.32
   2   5  11   13.99    2.10
  -2  -5 -11   16.95    2.16
   2   5  11   16.26    1.90
   2   5  11   16.69    2.68
   2  -5  11   14.10    1.68
   4   6  -9   39.73    2.95
  -4   6   9   40.17    3.04
  -4   6   9   33.24    3.07
  -4  -6   9   38.00    3.58
  -4  -6   9   38.73    2.89
   4  -6  -9   40.52    3.04
   4  -6  -9   33.08    2.77
   4   6  -9   39.24    4.14
  -1   6 -11   49.95    5.83
   1  -6  11   72.62    5.27
   1  -6  11   73.15    5.24
   1   6  11   75.89    5.55
   1   6  11   72.46    5.43
  -1  -6 -11   80.61    6.01
   1   6  11   77.18    5.60
   1  -6  11   70.99    5.36
   1  -6  11   60.48    4.66
   1   6  11   78.01    6.00
   0  -9   6    1.54    0.62
   0  -9  -6    2.59    0.69
   0   9  -6    1.51    0.68
   0   9  -6    2.29    1.77
   0   9  -6    1.60    0.56
   0  -9   6    1.90    1.06
   0  -9  -6    3.46    1.18
   0   9   6    1.05    0.54
   0  -9  -6    1.30    0.77
   0  -9   6    0.99    0.52
  -2  -3  14   27.40    2.89
   2  -3 -14   26.06    2.85
  -2   3  14   25.29    2.83
  -2   3  14   27.77    2.93
  -2  -3  14   23.26    3.19
  -2  -3  14   27.42    2.96
  -2   3  14   21.95    2.79
  -2  -3  14   21.02    3.47
  -2   3  14   26.83    2.92
   2   3 -14   28.10    3.03
  -1   1 -14    2.24    1.44
  -1  -1 -14    3.51    1.36
   1  -1  14    1.14    0.93
   1  -1  14    0.33    1.74
   1   1  14    4.30    1.15
   1  -1  14    3.57    1.86
  -1   1 -14    1.18    1.40
   1   1  14    2.77    1.89
   1   1  14    2.95    0.67
   1   1  14    3.14    0.74
   1  -1  14    2.97    0.59
   1   1  14    4.03    1.10
   1   9  -6    4.65    0.71
   1   9  -6    5.87    2.12
  -1  -9   6    5.14    1.23
  -1   9   6    3.82    0.53
   1  -9  -6    3.90    1.40
   1   9  -6    4.72    0.58
  -1  -9   6    4.31    0.58
  -1   9   6    3.48    1.29
   1  -9  -6    4.20    0.70
  -1  -9   6    4.72    0.57
   1  -9  -6    3.80    0.61
  -6  -4   2   15.16    2.28
   6  -4  -2   10.59    1.67
   6  -4  -2    4.13    2.49
  -6   4   2   14.12    1.80
   6   4  -2    9.80    2.55
   6   4  -2   12.48    1.72
  -6  -4   2   13.54    1.74
  -6   4   2    8.57    2.85
   5   2 -11    3.45    0.53
   5  -2 -11    3.96    0.68
  -5   2  11    2.95    0.73
   5  -2 -11    3.52    0.46
  -5   2  11    1.40    1.65
  -5  -2  11    2.87    2.45
  -5   2  11    7.64    3.18
  -5  -2  11    2.68    0.81
  -5   2  11    2.98    1.08
  -5  -2  11    3.41    0.68
   5   2 -11    3.44    0.54
  -6  -4   3   11.47    1.56
  -6  -4   3   12.29    2.48
   6   4  -3   10.16    1.51
   6  -4  -3   11.64    1.45
   6  -4  -3    9.30    1.58
   6   4  -3   11.59    1.41
  -6   4   3    7.29    3.21
   6   4  -3    8.54    2.59
  -6   4   3   11.43    1.60
  -6   4   3    7.80    2.25
  -6  -4   3    6.93    1.85
   5  -5   4   11.43    2.23
  -5  -5  -4   13.24    1.97
  -5  -5  -4   15.33    2.37
  -5   5  -4    6.64    1.93
   5   5   4   14.49    1.75
   5   5   4   15.87    2.60
  -5   5  -4   14.54    2.02
  -5  -5  -4   15.11    1.99
   5   5   4   14.04    2.45
   5  -5   4   12.40    1.53
   5  -5   4   14.14    1.68
  -5   5  -4   12.09    1.86
   2   6  10    1.84    0.77
   2   6  10    3.02    1.80
  -2   6 -10    0.43    1.59
   2   6  10    1.53    0.82
  -2   6 -10    3.77    0.92
  -2  -6 -10    0.90    1.04
   2  -6  10    2.48    0.73
   2  -6  10    1.71    0.58
   2   6  10    0.78    1.15
   0  -3  14   11.20    2.24
   0   3  14   23.46    2.60
   0   3  14   20.50    2.85
   0   3 -14   18.11    2.56
   0  -3  14   15.31    3.40
   0   3  14   17.80    2.09
   0   3 -14   20.88    2.41
   0  -3  14   22.72    2.43
   0  -3  14   18.29    2.31
   0   3  14   21.31    2.68
   0  -3 -14   19.62    2.57
   2   9  -5   11.02    1.31
  -2  -9   5   10.12    1.27
   2  -9  -5   13.51    1.94
   2  -9  -5   10.40    1.36
  -2   9   5   11.47    1.35
   2   9  -5   12.29    1.48
  -2  -9   5   11.92    1.39
   2   9  -5   19.15    3.12
   2  -9  -5   11.69    1.34
  -2   9   5   13.10    1.88
  -2  -9   5   12.59    1.84
  -5   5   8   -0.89    2.76
  -5  -5   8   -0.31    2.27
  -5   5   8    0.96    1.36
  -5   5   8    1.24    0.81
   5  -5  -8    0.63    0.83
   5  -5  -8    0.47    0.66
  -5  -5   8   -0.46    0.75
   5   5  -8    1.11    0.59
   5  -5  -8   -0.00    0.46
   4   1  10   -0.89    1.43
   4   1  10   -0.45    1.67
   4   1  10   -0.39    1.04
   4  -1  10    1.59    1.33
   4  -1  10   -0.10    1.25
  -4  -1 -10   -0.18    1.05
  -4   1 -10   -0.89    1.01
   4  -1  10    1.52    1.50
  -4  -1 -10   -0.96    1.54
  -4  -1 -10    3.57    1.91
  -1  -8  -8    1.43    0.77
  -1   8  -8    1.14    0.65
  -1  -8  -8    0.75    1.11
  -1  -8  -8    1.23    0.88
   1  -8   8    1.15    0.65
   1  -8   8    0.26    0.94
  -1   8  -8    1.64    0.91
  -1   8  -8    0.07    1.69
   1   8   8    0.54    0.65
   1   8   8    0.85    1.20
   1  -8   8    0.79    0.53
   4   6   6    2.73    0.78
  -4   6  -6    4.11    1.28
   4  -6   6    3.01    0.79
  -4  -6  -6    2.38    1.06
  -4   6  -6    3.25    2.05
   4   6   6    1.67    1.46
   4   6   6    0.66    1.59
   4   6   6    2.65    0.93
  -6   4   1   41.65    3.30
  -6  -4   1   42.88    3.78
  -6   4   1   34.06    4.25
   6   4  -1   37.20    4.10
   6   4  -1   44.40    3.57
  -6  -4   1   44.67    3.49
   6  -4  -1   35.65    3.10
  -6   4   1   30.05    3.65
  -6  -2  -3   18.72    2.56
  -6   2  -3   19.24    2.92
   6   2   3   20.05    2.33
  -6  -2  -3   23.27    2.87
   6   2   3   20.85    2.64
  -6   2  -3   12.06    2.55
  -6  -2  -3   19.52    3.12
   6  -2   3   11.41    2.64
   6   2   3   11.87    2.57
  -6   2  -3   16.95    2.70
   3   5 -12   34.96    2.61
  -3   5  12   32.35    2.48
   3   5 -12   26.70    4.58
   3  -5 -12   32.19    2.47
   3  -5 -12   27.77    3.73
  -3  -5  12   32.40    2.42
  -3   5  12   31.45    2.87
  -3  -5  12   26.47    3.82
   4  -7  -7   39.89    4.22
  -4  -7   7   56.19    4.08
  -4   7   7   49.67    3.70
   4  -7  -7   51.50    4.64
   4   7  -7   47.10    3.47
  -4   7   7   46.04    3.82
  -4  -7   7   56.97    4.68
   4  -7  -7   50.13    3.63
   4   7  -7   60.27    5.27
   6  -4  -4   36.37    3.09
  -6   4   4   25.63    4.32
  -6  -4   4   41.31    3.87
   6   4  -4   42.20    3.13
  -6   4   4   23.91    5.04
   6   4  -4   34.83    4.11
  -6  -4   4   46.81    3.59
  -6  -4   4   36.22    3.86
  -6   4   4   41.61    3.19
   6  -4  -4   42.37    3.18
   6   4  -4   40.73    3.12
  -3   2  14   68.59    5.61
   3  -2 -14   82.89    6.00
   3   2 -14   83.32    5.99
  -3  -2  14   81.65    5.82
  -3   2  14   84.72    6.07
  -3   2  14   67.94    5.57
  -3  -2  14   66.32    7.77
  -3  -2  14   77.67    5.59
  -3   2  14   85.29    6.14
  -3  -2  14   79.94    8.97
  -6   3  -2    0.71    1.91
   6   3   2    2.93    2.06
   6  -3   2    1.06    2.11
  -6  -3  -2    2.27    1.58
  -6   3  -2    4.76    1.41
   6   3   2    1.65    0.84
   6  -3   2    1.46    1.14
   6   3   2    2.47    1.39
  -6   3  -2    4.20    1.94
  -6  -3  -2    2.96    1.05
  -6  -3  -2    2.35    1.53
  -1   0  15   -0.80    0.53
  -1   0  15    1.43    1.63
  -1   0  15    1.30    1.62
  -1   0  15   -0.45    2.19
  -1   0  15   -0.01    0.39
  -1   0  15    1.36    1.31
   4   7   4   -1.11    1.50
  -4  -7  -4    1.20    1.24
  -4   7  -4   -1.38    1.96
   4  -7   4   -0.01    0.74
   4   7   4   -0.07    0.87
   4   7   4   -0.16    0.66
   4  -7   4    0.94    0.61
  -4   7  -4   -0.13    0.95
   4   7   4    1.34    1.59
   3   0  12   40.06    3.34
   3   0  12   46.19    3.89
   3   0  12   32.29    3.83
  -3   0 -12   43.66    3.62
  -3   0 -12   40.39    4.73
   2   4  12   26.78    3.59
   2   4  12   28.21    3.28
  -2  -4 -12   25.19    2.99
  -2  -4 -12   30.38    2.01
   2   4  12   30.23    1.26
   2  -4  12   30.70    0.90
   2  -4  12   29.14    3.25
  -2   4 -12   19.11    3.17
   2   4  12   29.42    3.21
   2  -4  12   34.61    3.02
   2  -4  12   28.29    4.42
   2  -2  13    0.03    1.89
   2   2  13    1.60    0.76
  -2  -2 -13   -0.54    1.80
   2  -2  13    0.35    1.01
   2  -2  13   -0.02    1.62
   2   2  13    1.68    1.12
  -2   2 -13   -0.44    1.76
   2  -2  13    1.55    0.65
  -2  -2 -13    1.61    1.14
  -2   2 -13    0.67    1.29
   2   2  13    1.55    1.85
   2   2  13    0.26    1.20
  -1   6  12   26.39    2.81
   1  -6 -12   27.95    3.21
  -1   6  12   26.36    3.20
   1   6 -12   29.15    3.11
   1   6 -12   29.28    4.27
  -1  -6  12   28.74    3.03
   1  -6 -12   23.55    2.93
  -1  -6  12   18.84    2.83
  -1   6  12   29.71    3.19
  -1  -6  12   28.38    3.06
   1   6 -12   19.51    2.67
   1  -5 -13   17.27    2.61
  -1  -5  13   16.12    1.79
  -1  -5  13   14.28    2.49
   1   5 -13    9.57    3.21
  -1   5  13   16.68    2.21
   1  -5 -13   18.17    2.08
  -1   5  13   17.13    1.96
   1   5 -13   20.27    2.27
   1   5 -13   11.65    1.90
  -1  -5  13   18.32    2.06
  -1   5  13   19.41    2.20
   4   2 -13    5.46    0.53
  -4   2  13    5.96    0.70
  -4  -2  13    6.33    0.91
   4   2 -13    5.18    0.66
  -4   2  13    4.92    1.07
  -4  -2  13    5.91    2.48
   4   2 -13    0.27    2.71
  -4   2  13    0.97    2.71
   4  -2 -13    6.46    0.97
  -4   2  13    4.22    1.73
  -4  -2  13    5.73    0.60
   5  -6   2   19.76    2.24
  -5  -6  -2   18.58    2.20
   5   6   2   16.84    1.92
   5  -6   2   17.02    1.97
  -5   6  -2   17.70    2.14
   5   6   2   18.26    2.62
  -5   6  -2   11.13    2.75
   5   6   2   14.47    2.60
  -5   6  -2   13.56    1.87
   5  -6   2   13.69    2.50
  -3   8   7   47.45    3.74
   3   8  -7   48.79    3.62
  -3  -8   7   51.62    4.12
   3   8  -7   61.89    5.24
   3   8  -7   35.74    3.18
  -3   8   7   45.60    3.35
  -3  -8   7   49.17    3.58
   3  -8  -7   43.04    3.13
  -3   8   7   48.48    3.59
   3  -8  -7   53.50    3.94
   3  -8  -7   44.01    3.78
   3   7   7   66.33    5.09
   3  -7   7   68.90    5.01
   3   7   7   73.83    5.35
  -3   7  -7   59.49    4.40
   3   7   7   74.20    5.78
  -3   7  -7   67.70    5.04
  -3  -7  -7   73.16    5.37
   1  -4  13    6.60    1.29
   1  -4  13    9.25    1.13
   1   4  13    8.47    1.19
   1   4  13   10.32    1.70
  -1  -4 -13    9.74    1.98
   1   4  13    9.38    1.32
  -1   4 -13    7.47    1.90
   1  -4  13    8.45    1.39
   1   4  13    9.99    2.16
   1  -4  13    7.09    2.12
  -1  -4 -13    8.42    1.55
  -3  -4  13   36.53    4.25
   3   4 -13   37.39    2.77
  -3  -4  13   38.43    2.82
  -3   4  13   33.09    3.18
   3  -4 -13   36.77    2.78
  -3  -4  13   36.14    3.08
  -3   4  13   40.08    3.00
   3   4 -13   29.70    5.21
   6   0   4   -2.85    1.98
  -6   0  -4    0.71    1.49
  -6   0  -4    0.49    1.68
  -6   0  -4    3.52    1.60
  -1   8   9   97.12    6.97
   1  -8  -9   99.29    1.62
  -1  -8   9   98.23    1.50
  -1  -8   9   93.71    6.69
   1   8  -9   82.65    7.12
  -1  -8   9   86.40    6.58
   1  -8  -9   91.74    6.64
   1  -8  -9   95.73    7.12
   1   8  -9   99.07    1.86
  -1   8   9   94.20    6.70
  -6  -2   8   37.88    4.22
   6  -2  -8   40.09    2.99
  -6  -2   8   41.38    3.23
  -6   2   8   32.05    2.95
  -6  -2   8   39.23    3.16
   6  -2  -8   35.01    2.69
   6   2  -8   23.38    4.41
   6   2  -8   41.22    3.07
   6   2  -8   42.51    3.15
  -6   2   8   43.40    3.31
   5   6  -6    2.95    0.58
  -5  -6   6    4.58    2.28
  -5   6   6    2.18    1.42
   5   6  -6    2.41    0.70
   5   6  -6    2.33    0.90
   5  -6  -6    3.13    0.53
  -5  -6   6    2.09    0.80
   5  -6  -6    1.40    1.24
  -5   6   6    2.97    0.75
  -5   6   6    1.77    2.33
   0  10   0    5.29    0.62
   0 -10   0    5.14    0.65
   0 -10   0    5.81    1.12
   0 -10   0    5.63    0.58
   0  10   0    5.68    1.43
   0  10   0    5.84    0.75
  -6  -4   0    4.27    1.59
   6  -4   0    5.05    1.18
  -6   4   0    2.85    2.33
   6   4   0    4.44    1.24
  -6  -4   0    5.30    1.13
  -6   4   0    5.98    1.31
  -6   4   0    4.93    2.03
   6   4   0    3.78    2.25
   3  -6 -11   25.79    2.80
   3   6 -11   23.94    2.56
  -3  -6  11   25.63    2.74
  -3   6  11   25.58    2.80
   3   6 -11   24.64    3.74
   3  -6 -11   25.02    3.30
  -3   6  11   23.68    3.04
  -3  -6  11   22.13    3.19
  -1  -1  15    1.16    1.20
  -1   1  15   -1.57    1.35
  -1   1  15    0.74    0.43
  -1   1  15    1.44    1.14
  -1  -1  15    1.44    0.61
  -1   1  15    1.27    1.24
  -1  -1  15   -0.39    2.09
  -1  -1  15    2.79    2.15
  -1  -1  15    0.35    0.42
  -1  -1  15   -0.23    1.68
  -1   1  15    1.86    0.62
  -6  -3   7    1.59    0.87
   6   3  -7    0.98    2.36
   6  -3  -7    1.86    0.80
   6   3  -7    2.90    0.65
  -6  -3   7    0.66    1.50
   6  -3  -7    0.14    2.24
   6   3  -7    2.46    0.57
   6  -3  -7    2.72    0.73
  -6  -3   7    1.57    2.53
  -6   3   7    1.22    0.75
   4  -8  -2    1.66    0.75
  -4  -8   2   -0.27    0.80
  -4   8   2    0.07    0.73
   4   8  -2    0.19    0.63
   4  -8  -2   -0.23    0.51
  -4   8   2   -0.36    0.72
  -4  -8   2   -0.88    1.39
  -4   8   2    1.00    1.06
   4   8  -2   -2.25    1.35
   4   8  -2    0.74    0.62
   4  -8  -2    0.64    1.55
   3  -1  12   10.53    1.65
   3   1  12    7.43    2.28
  -3   1 -12   11.05    2.19
  -3  -1 -12   12.21    1.85
   3   1  12   12.24    1.78
  -3  -1 -12   12.68    2.51
   3  -1  12   12.60    2.11
  -3   1 -12   11.65    1.76
   3  -1  12   10.49    1.36
   3   1  12    9.99    1.67
   4   8  -1    1.74    0.69
  -4   8   1    1.09    0.66
   4  -8  -1    1.89    0.60
  -4   8   1    1.06    1.01
  -4  -8   1    0.84    0.81
   4   8  -1    1.03    0.61
  -4  -8   1    2.68    1.39
   4   8  -1    2.97    1.54
  -4   8   1    0.55    0.77
   4  -8  -1    1.35    0.64
  -1  -7 -10    0.18    0.88
   1  -7  10    0.01    0.53
   1   7  10    0.58    1.16
   1  -7  10    0.02    0.59
  -1  -7 -10   -0.37    0.75
  -1   7 -10   -1.39    1.31
  -1   7 -10    0.03    0.69
   1   7  10    0.17    0.71
  -1  -7 -10   -0.40    1.23
   1   7  10    0.41    0.67
   0  10  -1   11.74    1.36
   0 -10  -1   12.75    1.78
   0 -10   1   12.37    1.76
   0  10   1   11.77    1.42
   0  10   1   11.04    1.29
   0 -10  -1   10.99    1.29
   0  10  -1   11.57    1.40
   0 -10   1   11.44    1.39
   0  10   1   14.18    2.13
   0  10  -1   15.31    2.25
   0 -10   1   11.13    1.30
   0 -10  -1   10.47    1.32
   1  -2  14   42.87    3.46
   1  -2  14   61.34    5.75
  -1  -2 -14   38.92    4.90
  -1  -2 -14   52.70    4.46
   1   2  14   58.09    4.31
   1  -2  14   51.62    3.77
  -1   2 -14   50.81    4.75
   1   2  14   47.93    4.85
   1  -2  14   23.54    6.92
   1   2  14   41.48    3.41
   1   2  14   46.45    3.69
  -2   9  -4    0.09    0.68
  -2   9  -4    0.40    1.10
  -2  -9  -4    1.66    1.11
  -2  -9  -4   -0.49    0.83
   2   9   4    0.10    0.54
   2  -9   4    1.10    0.54
  -2   9  -4   -0.12    0.64
  -2  -9  -4    1.11    0.73
   2  -9   4    0.97    0.65
   2   9   4    1.07    0.71
   2  -9   4    0.22    1.06
  -2   8  -7    3.37    1.00
  -2  -8  -7    2.33    1.13
   2  -8   7    3.86    0.72
   2   8   7    1.13    1.43
   2  -8   7    2.42    1.02
   2   8   7    4.80    1.43
   2   8   7    3.73    0.62
  -2   8  -7    3.60    0.76
  -2  -8  -7    4.26    1.00
  -6  -4   5   49.53    4.39
   6   4  -5   46.62    3.49
  -6   4   5   35.82    4.49
  -6   4   5   41.50    6.32
  -6  -4   5   52.00    3.93
  -6   4   5   52.83    3.97
   6   4  -5   46.26    4.83
   6  -4  -5   45.78    3.71
   6  -4  -5   53.07    3.90
   6   4  -5   51.67    3.77
  -6  -4   5   39.22    4.13
  -6   4   5   48.41    4.54
   0   8   9   30.71    0.85
   0  -8   9   35.45    2.68
   0   8  -9   30.48    0.97
   0  -8  -9   28.80    3.16
   0  -8   9   32.06    2.40
   0  -8   9   24.04    2.88
   0   8  -9   31.05    2.50
   0   8   9   30.75    1.08
   0  -8  -9   28.61    3.30
   0   8   9   26.46    3.08
   0  -8  -9   32.04    2.49
  -2   0  15    2.01    2.45
  -2   0  15    2.19    1.28
  -2   0  15   -0.01    0.41
  -2   0  15   -1.56    2.10
  -2   0  15   -1.25    0.57
  -2   0  15   -0.21    1.43
  -6   1  -4   73.27    6.19
   6   1   4   71.88    5.36
   6   1   4   51.09    4.88
  -6   1  -4   57.72    4.88
  -6  -1  -4   73.98    6.01
   6  -1   4   52.65    5.14
  -6   1  -4   73.23    7.78
  -6  -1  -4   68.94    5.61
   6   1   4   67.32    5.19
  -6  -1  -4   67.33    7.31
   4  -2  10   68.08    5.83
  -4  -2 -10   56.81    4.42
   4   2  10   55.83    4.42
  -4   2 -10   60.04    4.64
  -4  -2 -10   55.27    5.25
   4   2  10   50.99    5.83
   4  -2  10   68.77    5.27
   4  -2  10   61.79    4.59
   4  -2  10   45.74    3.97
  -4  -2 -10   74.42    6.10
   4   2  10   72.73    5.48
   4   8  -3   82.81    5.98
   4  -8  -3   88.64    6.37
   4   8  -3   88.78    6.33
  -4  -8   3   90.29    6.47
  -4  -8   3   97.16    7.24
   4   8  -3   90.55    6.96
   4  -8  -3   81.68    5.83
   4  -8  -3   90.99    7.21
  -4   8   3   85.44    6.17
  -4   8   3   74.71    5.69
  -4   8   0    1.71    2.14
   4   8   0    2.04    1.63
  -4   8   0    2.60    1.00
   4  -8   0    2.02    0.68
   4   8   0    1.88    0.69
   4   8   0    1.76    0.62
   4  -8   0    2.18    0.55
  -4   8   0    0.95    0.75
  -4  -8   0    2.67    1.49
  -4  -8   0    1.12    0.86
   3  -9  -1   29.04    3.08
  -3   9   1   29.12    3.12
   3   9  -1   30.35    1.01
   3  -9  -1   30.35    0.97
   3   9  -1   34.83    3.19
   3   9  -1   34.71    3.02
   3  -9  -1   31.29    2.67
  -3   9   1   27.29    3.09
  -3  -9   1   32.17    2.80
   3   9  -1   29.39    3.11
   5   4   6    2.89    0.89
   5   4   6    0.35    1.70
  -5   4  -6    2.80    1.41
  -5   4  -6    2.42    1.63
   5   4   6   -1.18    2.02
   5  -4   6    2.97    0.77
  -5  -4  -6    4.25    1.70
  -5  -4  -6    3.33    1.21
   0   6 -12    2.85    0.72
   0  -6  12   -0.08    1.55
   0   6 -12    2.51    1.47
   0  -6  12    3.04    0.65
   0   6 -12    2.01    2.03
   0   6  12    2.47    0.71
   0   6  12    3.36    1.20
   0  -6 -12    2.71    1.02
   0   6  12    3.51    0.78
   0  -6  12    2.95    0.51
   6   0  -9    0.45    0.58
  -6   0   9    0.16    0.77
  -6   0   9   -0.92    0.95
   6   0  -9    0.13    0.57
  -4   5  11   20.25    4.69
  -4   5  11   26.25    3.21
   4  -5 -11   31.97    2.48
  -4   5  11   30.37    0.99
  -4  -5  11   30.29    2.45
   4   5 -11   26.82    4.14
  -4  -5  11   31.91    2.40
   4   5 -11   33.11    2.48
   2  -7   9   32.19    2.47
   2   7   9   28.97    3.15
  -2   7  -9   30.60    1.46
  -2   7  -9   29.72    3.24
  -2  -7  -9   30.01    3.32
   2  -7   9   27.13    2.90
   2   7   9   25.25    2.98
   2   7   9   32.11    2.49
  -4  -4  12   19.55    2.16
  -4   4  12   17.40    1.99
   4   4 -12   19.58    2.12
  -4   4  12   11.45    3.89
   4   4 -12   12.22    3.15
  -4  -4  12   13.29    2.87
  -4   4  12   15.25    2.23
   4  -4 -12   17.47    1.97
  -3   9   2    2.31    0.65
   3  -9  -2    1.30    1.41
  -3   9   2    2.72    1.16
  -3  -9   2    2.93    0.72
   3   9  -2    2.43    0.56
   3  -9  -2    1.90    0.66
   3  -9  -2    2.85    0.50
   3   9  -2    1.73    2.12
  -3  -9   2    3.76    1.40
   3   9  -2    3.44    0.66
   3   8   5   24.88    3.07
  -3   8  -5   21.96    2.54
  -3   8  -5   16.52    2.10
   3   8   5   24.76    2.77
  -3   8  -5   19.76    2.25
   3  -8   5   23.66    2.58
   3  -8   5   20.91    2.27
  -3  -8  -5   26.12    2.92
   3   8   5   21.94    2.76
   3   8   5   21.82    2.42
  -3  -8  -5   19.97    2.46
  -5   0  -8   84.36    6.41
   5   0   8  101.56    2.78
  -5   0  -8   92.80    7.54
   5   0   8   72.78    6.43
  -5   0  -8   96.98    9.53
   0  10   2    1.42    1.23
   0 -10   2   -0.30    1.16
   0  10  -2   -0.73    1.30
   0  10  -2    0.08    0.69
   0 -10  -2    0.95    0.60
   0 -10   2    0.81    0.52
   0  10   2    0.18    0.48
   0  10  -2   -0.18    0.54
   0 -10  -2    1.18    0.73
   0 -10   2   -0.17    0.62
   0 -10  -2    0.60    1.26
   0  10   2   -0.62    0.66
   0   5  13    1.39    1.45
   0   5  13    2.32    0.86
   0  -5  13    0.62    0.53
   0  -5  13    0.37    0.75
   0   5 -13    1.97    0.77
   0   5  13    1.42    0.68
   0  -5  13   -0.79    1.61
   0  -5 -13   -0.48    1.45
   0  -5  13    1.32    1.26
   0  -5 -13   -0.08    1.36
   0   5 -13    1.05    1.55
   0   5  13    1.68    1.28
   1   9   6    0.80    0.49
  -1  -9  -6    1.30    0.85
   1  -9   6    0.95    1.02
  -1  -9  -6   -0.19    1.28
   1  -9   6    1.14    0.68
   1   9   6    0.91    0.68
  -1   9  -6    1.99    1.58
  -1  -9  -6    0.35    0.71
  -1   9  -6    1.67    0.61
  -1   9  -6    0.68    0.67
  -2  -5  13   10.73    2.49
  -2   5  13   16.18    1.88
  -2   5  13   13.04    1.99
  -2  -5  13   15.72    1.74
   2   5 -13    7.56    2.93
   2  -5 -13   12.35    2.10
  -2  -5  13   15.11    1.74
  -2   5  13   15.25    1.70
   2   5 -13   16.78    1.89
  -2   5  13   16.01    1.84
  -2  -5  13   14.27    1.67
   2  -5 -13   15.07    1.77
  -2  -1  15   -1.84    1.52
  -2   1  15    0.50    1.45
  -2  -1  15    0.50    0.58
  -2  -1  15   -1.54    1.44
  -2   1  15    0.39    0.42
   2   1 -15   -0.88    0.67
  -2   1  15   -2.63    1.47
  -2   1  15   -0.27    0.60
  -2   1  15   -1.42    1.34
  -2   1  15   -2.13    2.13
  -2  -1  15   -0.21    0.37
  -2  -1  15   -0.35    2.29
   5  -4 -10    1.55    0.68
   5   4 -10    1.60    0.50
   5   4 -10   -0.53    2.30
  -5  -4  10    3.32    2.23
  -5  -4  10   -1.05    2.15
  -5  -4  10   -0.23    0.80
  -5   4  10    1.60    0.69
   3   9   0   -0.21    0.54
  -3  -9   0    3.29    1.52
   3   9   0   -1.30    1.90
   3  -9   0   -0.59    0.54
   3  -9   0    0.23    1.24
  -3   9   0   -0.43    0.62
   3   9   0    0.06    0.67
  -3   9   0    2.02    1.10
   3  -9   0    1.20    0.69
   3   9   0   -1.77    1.43
  -5  -3  -7   16.70    2.48
  -5   3  -7   10.46    2.41
   5   3   7   10.65    2.20
  -5   3  -7   11.34    1.72
   5  -3   7   10.66    2.20
   5   3   7   17.22    2.08
   5  -3   7   14.51    1.78
  -5  -3  -7   13.67    1.94
   2   6 -12    1.39    2.18
  -2   6  12    3.50    0.76
  -2  -6  12    4.44    0.87
   2  -6 -12    3.74    1.49
   2   6 -12    3.16    0.62
  -2  -6  12    2.96    0.52
  -2   6  12    3.18    0.70
   2  -6 -12    3.69    0.71
  -2  -6  12    0.85    1.85
  -2   6  12    2.31    1.31
   3   5  10    8.18    1.30
   3  -5  10    5.87    2.33
  -3  -5 -10    7.30    1.36
  -3  -5 -10    5.85    1.16
   3   5  10    5.51    1.28
   3   5  10    4.75    1.76
  -3   5 -10    1.94    1.68
   3  -5  10    6.37    1.01
   3   5  10    8.60    1.24
   3  -5  10    7.25    1.07
   0   0  15   -0.34    0.49
   0   0  15   -1.18    0.57
   0   0  15    0.04    1.08
   0   0  15   -2.37    1.25
   0   0  15    1.59    1.72
   0   0 -15    2.05    1.57
  -1 -10   0    0.68    1.19
   1  10   0   -0.39    0.51
   1 -10   0    0.02    0.50
  -1 -10   0   -0.95    0.58
   1 -10   0   -0.17    1.08
   1  10   0    0.82    1.59
   1  10   0   -0.43    0.54
  -1  10   0    0.79    1.23
   1 -10   0   -0.69    0.68
  -1  10   0    0.39    0.69
  -1  10   0    0.53    0.60
  -1 -10   0   -0.37    0.55
   5   0 -12   34.03    2.52
  -5   0  12   36.97    2.81
  -5   0  12   32.27    2.56
  -5   0  12   33.51    4.29
   5   0 -12   36.28    2.74
   2  -9  -6    0.39    0.64
  -2   9   6    1.97    1.24
   2  -9  -6    0.82    0.48
  -2   9   6    0.57    0.65
  -2  -9   6    0.80    1.19
  -2  -9   6    1.10    0.56
  -2   9   6    1.21    0.52
  -2  -9   6    1.63    0.59
   2   9  -6    1.75    0.56
   2  -9  -6    0.94    1.24
   2   9  -6    1.36    1.96
   2   9  -6    1.86    0.63
  -1   7  11   46.33    3.37
   1   7 -11   56.30    5.26
   1  -7 -11   43.24    3.34
  -1   7  11   51.20    4.04
   1  -7 -11   48.35    3.92
  -1  -7  11   48.08    3.49
  -1  -7  11   50.53    3.88
  -1   7  11   53.83    3.96
   1 -10  -1    4.65    1.30
  -1 -10   1    4.27    0.67
  -1 -10   1    4.59    0.70
   1 -10  -1    3.99    0.52
  -1  10   1    4.25    1.31
   1  10  -1    3.42    0.66
   1 -10  -1    4.08    0.66
  -1  10   1    4.32    0.76
   1  10  -1    5.04    1.48
  -1  10   1    3.26    0.55
   1  10  -1    4.71    0.58
  -1 -10   1    5.02    1.11
  -1   4  14    7.14    1.03
  -1  -4  14    7.73    0.95
  -1  -4  14    3.47    1.85
  -1   4  14    6.83    0.96
   1  -4 -14    8.86    1.24
  -1  -4  14    7.92    1.36
   1  -4 -14    5.90    1.49
  -1   4  14    6.49    1.04
  -1  -4  14    5.01    1.44
  -1   4  14    7.05    1.59
   1   4 -14    8.45    1.17
   1   4 -14    5.21    1.43
   6  -1  -9   -2.25    2.44
   6   1  -9   -3.55    2.64
  -6  -1   9   -1.20    0.84
   6   1  -9    0.12    0.58
   6  -1  -9    0.66    0.63
   6   1  -9   -0.30    0.52
  -6   1   9    0.15    0.76
   6  -1  -9    0.12    0.61
  -6   1   9   -2.40    1.02
  -6   1   9    0.95    2.63
  -6  -1   9    3.26    2.63
  -6  -1   9   -0.21    0.89
   6  -4   1    2.18    1.30
   6   4   1    0.53    0.80
  -6  -4  -1    0.95    1.58
   6   4   1    0.94    2.07
  -6   4  -1   -1.52    2.06
   6  -4   1   -1.78    2.09
  -6  -4  -1   -1.20    1.64
   6   4   1   -0.16    1.47
  -6   4  -1    1.05    1.13
  -6  -4  -1   -0.55    0.96
   5   3 -11    5.75    0.56
  -5   3  11   -1.43    2.78
  -5   3  11    5.14    0.68
  -5  -3  11    5.10    1.00
  -5   3  11    4.56    1.84
  -5  -3  11    5.34    0.79
   5  -3 -11    5.84    0.81
   5   3 -11    6.85    0.88
   5   3 -11    5.75    0.56
   5  -3 -11    4.75    0.74
  -5  -3  11   11.42    2.75
   5   3 -11    5.64    2.80
   5  -1   8    4.07    1.15
  -5   1  -8    3.41    2.18
  -5  -1  -8    3.83    1.81
   5   1   8    3.77    1.47
   5  -1   8    3.01    1.24
   5  -1   8    0.31    1.70
  -5   1  -8    4.65    2.04
  -5  -1  -8    2.87    1.21
  -5   1  -8    3.39    1.17
   5   1   8    2.84    1.99
   5   1   8    2.59    1.14
   3  -9  -3   75.24    5.76
   3   9  -3   69.20    5.01
  -3   9   3   75.51    5.62
   3   9  -3   84.27    6.50
  -3  -9   3   74.89    5.38
   3   9  -3   70.52    5.08
   3  -9  -3   76.81    5.53
  -3  -9   3   73.14    5.60
   3  -9  -3   71.57    5.13
  -3   9   3   71.39    5.16
  -4   8   4    0.57    0.68
   4  -8  -4    3.36    1.59
   4   8  -4    0.58    0.57
   4   8  -4   -0.37    1.43
  -4   8   4   -0.33    1.04
   4   8  -4   -3.76    2.27
   4  -8  -4   -0.38    0.73
  -4  -8   4    0.90    1.67
  -4  -8   4   -0.14    0.74
   4   8  -4    0.38    0.59
  -4   8   4   -0.48    0.78
   4  -8  -4   -1.01    0.47
  -4  -5  -8    6.40    1.27
   4  -5   8    6.53    1.02
  -4   5  -8    3.56    1.62
  -4  -5  -8    5.83    1.20
   4   5   8    6.85    1.15
   4  -5   8    7.22    2.36
   4   5   8    4.59    1.43
   4  -5   8    7.18    1.06
   4  -4   9    0.28    0.71
  -4   4  -9    3.53    1.83
  -4  -4  -9    2.76    1.49
   4   4   9    2.79    0.95
  -4  -4  -9    2.11    1.20
   4  -4   9    2.71    2.07
  -4  -4  -9    1.52    1.16
   4  -4   9    1.85    0.78
   4  -4   9   -1.09    1.79
   4   4   9   -0.81    1.53
  -4   4  -9    1.40    0.90
   4   4   9    2.07    1.75
   1  -9  -7  109.81    2.44
  -1  -9   7   96.87    6.90
   1  -9  -7  102.48    1.63
   1   9  -7  101.84    3.38
  -1   9   7   91.26    6.57
  -1  -9   7   89.67    6.46
   1  -9  -7   92.68    6.64
   1   9  -7  102.49    1.78
  -1  -9   7   94.33    7.01
  -1   9   7   93.19    6.64
   1   9  -7   95.38    6.79
  -1   9   7  100.08    2.11
  -1 -10  -1   44.55    3.31
   1  10   1   40.29    3.01
  -1  10  -1   43.61    3.21
   1  10   1   50.04    3.95
  -1  10  -1   44.90    3.58
  -1 -10  -1   46.04    3.59
   1 -10   1   44.09    3.26
  -1 -10  -1   46.82    3.42
   1 -10   1   43.68    3.18
   1  10   1   45.17    3.31
  -1  10  -1   45.72    3.40
   1 -10   1   51.42    3.99
   4   8   1   63.34    4.60
   4   8   1   64.97    4.81
   4  -8   1   63.73    4.63
   4   8   1   77.35    5.86
  -4   8  -1   50.73    3.98
   4   8   1   70.96    5.59
  -4  -8  -1   60.71    4.75
   4  -8   1   63.97    4.61
  -4   8  -1   48.86    3.65
  -1  -2  15   18.05    2.05
  -1   2  15   15.42    2.42
  -1   2  15   20.04    2.23
  -1  -2  15   18.88    2.04
  -1  -2  15   15.45    2.15
   1   2 -15   17.80    2.05
  -1   2  15   16.82    2.36
  -1  -2  15    9.26    2.71
  -1   2  15   16.35    2.12
   1  -2 -15   12.51    2.17
  -1   2  15   19.20    2.08
   0  -9  -7    2.19    0.79
   0   9  -7    2.92    0.60
   0  -9   7    3.98    0.56
   0  -9  -7    3.70    1.26
   0   9   7    3.31    0.49
   0   9  -7    2.20    1.96
   0  -9   7    1.33    1.00
   0  -9  -7    3.38    0.83
   0   9  -7    4.13    0.74
   0  -9   7    3.30    0.60
   0  -1  15   -0.58    1.69
   0   1  15    1.49    1.68
   0  -1  15    1.05    1.90
   0  -1  15    1.19    0.47
   0  -1 -15    1.44    1.37
   0   1  15    1.21    1.13
   0  -1  15    0.85    1.67
   0   1  15    2.18    1.06
   0  -1  15    0.22    0.99
   0   1  15    0.35    0.52
   0  -1  15    1.35    0.68
   0   1  15    0.71    0.75
   5   1 -12   13.97    1.55
   5  -1 -12   13.49    1.58
  -5   1  12    7.71    2.03
  -5  -1  12   13.32    3.36
  -5  -1  12   12.84    1.62
  -5   1  12   11.39    1.57
   5  -1 -12   13.21    1.47
  -5  -1  12   14.24    1.68
   5   1 -12   13.28    1.54
  -5   1  12   14.42    1.69
  -5   1  12   14.78    3.41
   3   2  12   62.26    4.74
   3  -2  12   66.65    4.87
   3  -2  12   48.47    4.56
  -3  -2 -12   64.38    5.79
  -3   2 -12   60.61    5.92
   3  -2  12   65.54    6.09
   3  -2  12   52.52    4.21
   3   2  12   62.56    4.95
  -3  -2 -12   69.59    5.38
  -3   2 -12   46.01    3.86
   3   2  12   42.55    5.15
  -1  10   2    2.41    1.30
   1  10  -2    3.19    1.49
  -1 -10   2    1.73    0.56
  -1 -10   2    2.40    0.68
   1  10  -2    2.74    0.56
   1 -10  -2    2.84    0.64
   1 -10  -2    2.70    1.24
  -1  10   2    2.06    0.56
  -1  10   2    2.66    0.67
   1  10  -2    2.80    0.69
   1 -10  -2    2.96    0.58
  -1 -10   2    3.66    1.09
   3  -6   9   97.79    1.48
   3   6   9   96.48    6.97
  -3  -6  -9  100.20    2.20
   3  -6   9   73.41   10.00
  -3  -6  -9   98.24    2.43
   3   6   9   92.23    6.87
   3  -6   9   92.46    6.65
   6   4  -6   -1.23    2.21
  -6  -4   6    1.27    1.58
  -6   4   6    1.25    0.84
   6  -4  -6    1.09    0.62
   6   4  -6    0.22    0.56
  -6  -4   6    0.51    0.87
   6  -4  -6    1.32    0.84
  -6  -4   6    0.48    2.41
   6   4  -6    1.22    0.62
   3  -9   1   85.33    6.12
  -3  -9  -1   88.88    6.55
   3  -9   1   90.37    6.71
  -3   9  -1   81.89    5.93
  -3   9  -1   84.31    6.29
  -3  -9  -1   81.66    5.88
   3   9   1   79.20    5.68
   3  -9   1   85.70    6.12
  -3   9  -1   82.16    5.94
   3   9   1   84.35    6.17
  -6  -3  -3    1.54    1.04
   6   3   3   -0.76    0.85
   6  -3   3    0.35    0.73
   6  -3   3   -0.12    1.95
  -6   3  -3   -0.06    2.00
  -6  -3  -3   -0.33    1.70
  -6   3  -3    2.16    1.49
   6   3   3    0.34    1.34
  -6  -3  -3   -1.76    1.59
   6  -3   3    1.10    1.35
  -6   3  -3   -1.27    1.99
   6   3   3    0.27    2.10
  -5   5  -5    2.80    1.17
   5   5   5   -0.53    1.81
  -5   5  -5    1.44    1.60
  -5  -5  -5    2.09    1.48
   5   5   5   -0.59    1.91
   5  -5   5    2.87    0.72
   5   5   5    1.28    0.84
   5  -5   5    2.31    0.76
  -5  -5  -5    5.13    1.31
  -2   8   9    4.27    0.52
  -2   8   9    4.34    0.71
   2  -8  -9    5.33    1.40
   2  -8  -9    4.88    0.74
  -2  -8   9    3.66    0.55
   2   8  -9    4.80    0.88
   2  -8  -9    3.87    0.70
   2   8  -9    4.44    1.97
  -2  -8   9    3.40    0.57
  -2  -8   9    3.08    1.44
  -5   6  -3    3.60    2.04
  -5   6  -3    2.77    1.07
   5  -6   3    4.23    1.88
   5   6   3    2.98    1.95
  -5  -6  -3    4.13    0.99
   5   6   3    5.30    0.81
   5  -6   3    4.72    0.71
  -5   6  -3    4.62    1.10
   5  -6   3    3.58    0.79
   5   6   3    4.71    1.95
   3   4  11    2.20    1.77
   3   4  11    1.01    0.79
  -3  -4 -11   -0.74    1.23
   3   4  11   -0.85    1.16
  -3  -4 -11    1.41    1.06
   3  -4  11    0.41    0.67
   3   4  11   -0.27    0.76
   3  -4  11    1.00    0.95
   3  -4  11   -1.76    2.13
  -3   4 -11   -2.70    1.66
   6   2   4    0.75    0.89
  -6   2  -4   -2.23    1.59
   6   2   4    2.54    1.42
  -6  -2  -4    1.38    1.72
   6  -2   4   -2.11    1.84
   6   2   4   -2.38    2.09
  -6   2  -4    1.95    1.64
  -6  -2  -4   -1.10    1.61
  -6   2  -4   -3.78    1.82
  -6  -2  -4    0.21    1.17
   6  -2   4    0.30    0.86
  -4  -7   8   -0.65    0.61
   4  -7  -8   -0.58    1.58
  -4  -7   8   -0.67    1.86
   4   7  -8   -0.04    2.23
  -4   7   8    2.03    1.28
   4  -7  -8   -0.70    1.51
   4  -7  -8    0.26    0.40
   4   7  -8   -0.04    0.52
  -4   7   8    0.39    0.67
   0   7 -11   56.76    5.45
   0  -7  11   54.73    4.03
   0  -7 -11   49.20    3.66
   0  -7  11   51.04    3.70
   0  -7 -11   46.28    3.56
   0  -7 -11   48.42    3.83
   0   7  11   52.52    3.86
   0   7  11   45.12    3.58
   0   7  11   52.62    3.88
   5  -5  -9    7.12    0.89
  -5  -5   9    7.59    1.11
   5   5  -9    7.86    1.01
   5  -5  -9    7.46    1.04
  -5   5   9    8.83    1.25
   5   5  -9   10.41    2.78
  -5   5   9    8.57    1.68
   5  -5  -9    6.75    1.05
  -5  -5   9    8.01    2.37
   5  -5  -9    7.12    0.89
  -3  -3  14   18.24    1.98
   3   3 -14   18.15    2.01
  -3   3  14   15.00    2.40
  -3   3  14   11.07    3.33
  -3  -3  14   13.44    3.15
  -3  -3  14   16.46    1.82
   3  -3 -14   16.38    1.87
  -3   3  14   18.09    2.05
   0 -10   3   43.90    3.20
   0 -10  -3   47.91    3.73
   0  10  -3   49.23    3.67
   0 -10  -3   45.82    3.36
   0 -10   3   44.29    3.28
   0 -10  -3   45.00    3.33
   0  10   3   46.06    3.35
   0  10  -3   53.46    4.29
   0 -10   3   49.76    3.85
   0  10  -3   45.07    3.29
   0  10   3   50.09    3.95
   0  10   3   46.09    3.41
  -5   6   7    4.28    2.63
  -5   6   7    7.98    1.14
  -5  -6   7    7.68    2.22
   5   6  -7    7.30    1.04
   5  -6  -7    7.96    1.00
   5   6  -7    8.41    1.06
  -5   6   7    4.61    1.32
  -5  -6   7    8.30    1.20
   5   6  -7    5.94    0.72
   5  -6  -7    8.58    1.19
   5  -6  -7    6.41    1.30
  -2  -4  14   53.24    5.55
  -2  -4  14   54.09    4.14
  -2   4  14   62.34    4.56
  -2  -4  14   57.75    4.24
  -2   4  14   71.62    5.23
   2   4 -14   63.70    4.63
  -2  -4  14   59.69    4.29
   2  -4 -14   59.71    4.38
  -2   4  14   49.71    4.21
  -2   4  14   63.64    4.61
   2  -3  13   11.44    1.41
   2   3  13    8.94    2.14
  -2  -3 -13   10.34    2.25
   2  -3  13   10.60    1.68
  -2   3 -13    8.30    2.02
   2   3  13   12.24    1.58
  -2  -3 -13    8.98    1.71
   2   3  13   11.10    1.58
   2  -3  13    7.83    1.32
   2  -3  13    8.42    2.40
   2   3  13   10.19    1.74
   4   6 -10    5.62    0.57
  -4  -6  10    5.16    2.33
   4  -6 -10    2.37    0.73
  -4   6  10    5.48    0.72
   4  -6 -10    3.54    0.72
   4   6 -10    7.07    2.40
  -4  -6  10    5.12    0.64
  -4  -3  13    1.21    1.47
  -4  -3  13    0.67    0.60
  -4   3  13    0.76    1.63
  -4   3  13    0.25    0.60
  -4  -3  13    1.52    0.55
   4   3 -13    1.25    0.51
   4  -3 -13    1.55    0.67
   4   3 -13    0.14    2.28
  -4  -3  13    1.07    2.24
  -4   3  13   -2.20    2.50
   3   7 -10    1.32    2.06
  -3  -7  10    3.32    1.73
   3   7 -10    0.15    0.52
  -3  -7  10    1.21    0.57
  -3   7  10    0.18    0.65
   3  -7 -10   -0.03    1.67
   1 -10   2    0.81    0.60
   1  10   2    1.92    0.53
  -1 -10  -2    2.78    0.72
  -1 -10  -2    1.11    0.65
   1 -10   2    1.13    0.68
   1  10   2    1.17    0.64
  -1 -10  -2    2.01    1.13
  -1  10  -2    2.18    0.67
   1 -10   2    1.39    1.20
   1  10   2    0.86    1.50
  -1  10  -2    2.19    0.56
  -1  10  -2    1.29    1.26
   4   7   5   50.71    4.08
   4   7   5   56.94    4.73
   4  -7   5   56.16    4.14
   4   7   5   60.77    4.51
   4  -7   5   56.97    4.14
  -4   7  -5   62.96    4.73
   4   7   5   59.67    4.35
  -4  -7  -5   65.51    4.85
  -2  -2  15    4.82    1.54
  -2  -2  15    3.65    1.71
  -2   2  15    4.89    1.12
  -2  -2  15    7.41    0.91
  -2  -2  15    2.59    2.46
  -2   2  15    7.02    1.71
   2   2 -15    8.44    1.19
  -2   2  15    7.91    0.96
  -2   2  15    5.08    2.59
  -2  -2  15    7.72    1.08
  -2   2  15    7.47    1.06
   2  -2 -15    7.31    1.11
   6   3  -8   23.52    4.53
   6  -3  -8   34.14    2.59
  -6  -3   8   32.71    3.14
  -6   3   8   34.45    2.70
  -6  -3   8   22.88    3.80
   6   3  -8   34.43    2.57
  -6  -3   8   34.68    2.76
  -6   3   8   26.68    3.68
   6  -3  -8   27.92    3.07
   6   3  -8   29.34    3.13
  -6   3   8   21.80    3.02
   3  -9  -4    1.32    1.26
   3   9  -4    2.40    0.62
   3  -9  -4    2.41    0.50
   3  -9  -4    1.82    0.72
  -3   9   4    2.32    0.83
   3   9  -4    2.27    2.10
  -3   9   4    1.28    1.07
  -3  -9   4    2.94    0.65
  -3   9   4    2.45    0.62
  -3  -9   4    1.50    1.42
   3   9  -4    2.28    0.59
   0  -4  14   27.71    3.14
   0   4  14   27.98    3.22
   0  -4 -14   21.46    3.02
   0   4  14   20.98    2.82
   0  -4  14   22.61    2.79
   0  -4 -14   25.50    3.14
   0   4 -14   28.08    3.08
   0  -4  14   26.68    2.84
   0   4 -14   24.24    3.14
   0   4  14   25.40    2.84
   0  -4  14   18.01    3.02
   0   4  14   28.06    3.05
  -2  -9  -5    0.03    0.81
   2  -9   5    0.92    0.60
   2  -9   5    0.70    0.56
  -2  -9  -5    1.27    1.14
  -2   9  -5   -0.11    1.21
  -2  -9  -5    0.58    0.71
  -2   9  -5    1.02    0.68
   2  -9   5    0.95    1.06
   2   9   5    1.25    0.71
   2   9   5    0.55    0.58
  -2   9  -5    1.28    0.74
  -1  10   3   41.79    3.07
   1  10  -3   39.14    2.89
   1 -10  -3   40.07    2.94
   1 -10  -3   42.98    3.42
   1  10  -3   42.32    3.17
   1  10  -3   51.30    4.27
  -1  10   3   45.21    3.57
  -1 -10   3   39.03    3.17
  -1 -10   3   38.19    2.86
   1 -10  -3   40.64    3.03
  -1  10   3   38.89    2.96
  -1  -3 -14    8.11    2.28
   1  -3  14    3.47    2.04
   1   3  14    4.40    1.91
  -1   3 -14    5.86    1.46
   1  -3  14   10.86    2.63
   1  -3  14    2.87    1.02
   1   3  14    4.62    1.12
   1   3  14    6.00    1.13
   1  -3  14    6.39    0.89
   1   3  14    6.79    1.14
   1   3  14    6.80    1.13
  -1  -3 -14    6.93    1.59
   1  -3  14    4.47    1.29
  -2   7  11    2.47    0.46
   2   7 -11    3.01    0.56
   2   7 -11    1.69    1.99
   2  -7 -11    1.96    0.69
   2  -7 -11    1.21    1.39
  -2   7  11    3.82    1.44
  -2  -7  11    2.52    0.58
  -2  -7  11    2.41    0.77
  -2  -7  11    0.39    1.74
  -2   7  11    3.11    0.70
  -3  -8   8   -1.94    1.42
   3  -8  -8    0.42    0.47
  -3   8   8   -0.31    1.19
   3  -8  -8    0.32    0.72
  -3  -8   8    0.47    0.65
  -3   8   8   -1.18    0.66
   3   8  -8    0.55    2.33
   3  -8  -8   -2.41    1.37
  -3   8   8    0.47    0.54
   3   8  -8    0.13    0.61
   6   2  -9    1.38    0.57
   6   2  -9   -0.36    2.44
  -6   2   9    0.38    1.20
  -6  -2   9    0.04    0.82
  -6   2   9    0.53    0.70
  -6  -2   9    0.44    2.31
   6   2  -9    1.08    0.51
   6  -2  -9    0.74    0.68
   6  -2  -9    0.70    0.62
  -6  -2   9   -0.00    1.05
  -4  -8   5   28.12    3.05
   4   8  -5   31.37    2.86
  -4  -8   5   25.36    3.28
   4   8  -5   25.10    3.49
  -4   8   5   20.32    2.26
   4   8  -5   23.47    2.55
   4  -8  -5   25.19    2.68
   4  -8  -5   26.03    2.82
   4  -8  -5   22.29    2.93
  -4   8   5   25.62    3.00
   4   8  -5   24.37    2.61
  -4   8   5   24.42    2.68
   5   7  -2    2.14    1.59
   5  -7  -2    1.11    0.57
  -5   7   2    0.17    0.80
  -5   7   2    1.65    1.20
   5  -7  -2   -0.29    0.67
   5   7  -2    2.02    2.16
   5   7  -2    1.17    0.65
  -5  -7   2    0.28    0.91
   5  -7  -2    0.85    1.72
  -5  -7   2   -0.41    1.57
   5   7  -2   -0.13    0.78
  -4  -6  -7   49.68    3.90
  -4  -6  -7   57.92    4.35
   4   6   7   45.92    4.11
   4   6   7   54.54    4.03
   4  -6   7   52.76    3.88
  -4   6  -7   56.31    4.34
   4   6   7   53.07    4.23
  -5   2  -8   24.34    3.84
   5   2   8   34.32    2.79
   5  -2   8   37.41    3.31
  -5   2  -8   26.36    4.04
   5   2   8   22.13    3.35
   5  -2   8   34.91    2.77
   5   2   8   26.95    3.66
   5  -2   8   21.00    3.01
  -5  -2  -8   28.92    3.32
  -5   2  -8   29.45    3.37
  -5  -2  -8   30.00    3.89
   3  -9   2   -1.13    1.11
   3   9   2    0.82    0.72
   3   9   2   -0.59    1.35
   3  -9   2   -0.25    0.52
  -3   9  -2    0.87    0.94
  -3  -9  -2    0.04    1.22
   3   9   2   -0.28    0.55
  -3   9  -2    0.59    0.69
  -3  -9  -2   -0.86    0.83
   3  -9   2    0.05    0.69
  -3   9  -2    1.17    0.76
  -5  -7   1   26.95    3.38
   5   7  -1   23.88    3.43
  -5  -7   1   30.31    1.21
   5   7  -1   28.30    3.04
   5  -7  -1   28.92    3.08
  -5   7   1   30.93    2.46
  -5   7   1   23.04    2.81
   5  -7  -1   26.24    4.08
   5  -7  -1   28.38    3.06
   5   7  -1   30.22    1.16
   5   7  -1   34.75    3.18
  -5   7   1   16.33    3.97
   4   8   2    0.88    1.72
   4   8   2   -0.09    0.73
  -4   8  -2    1.04    0.75
  -4   8  -2    0.59    2.06
   4  -8   2    0.92    0.60
  -4   8  -2    0.75    0.96
   4  -8   2   -0.25    0.64
   4   8   2    1.20    0.64
  -4  -8  -2    1.70    1.39
   4   8   2    1.02    1.43
   5  -7  -3   32.16    3.70
   5  -7  -3   40.47    2.98
  -5  -7   3   43.21    3.27
   5   7  -3   38.99    2.88
  -5   7   3   45.99    3.46
   5   7  -3   54.24    4.35
   5  -7  -3   45.93    3.40
   5   7  -3   44.60    3.37
  -5  -7   3   47.44    4.08
  -5   7   3   38.15    3.23
  -4  -3 -10    6.16    1.79
  -4  -3 -10    6.73    1.62
  -4  -3 -10    7.22    1.49
   4   3  10    6.19    1.75
  -4   3 -10    4.85    1.11
   4  -3  10    3.91    1.75
   4   3  10    4.81    1.07
   4  -3  10    5.45    0.82
   4  -3  10    9.03    1.41
   4   3  10    6.24    1.99
  -4   3 -10   -1.25    1.87
   4  -3  10    0.07    1.71
  -6   0  -5   -3.39    2.03
   6   0   5   -0.30    0.97
  -6   0  -5   -0.05    1.50
   6   0   5   -2.40    1.72
   6   4   2   37.33    2.89
  -6  -4  -2   38.94    3.41
  -6  -4  -2   41.12    3.24
  -6  -4  -2   36.98    3.30
  -6   4  -2   26.83    3.65
   6   4   2   30.54    2.06
   6  -4   2   36.02    2.77
  -6   4  -2   34.11    3.14
   6  -4   2   30.50    1.95
   6   4   2   27.59    3.79
   0  -2  15    0.62    1.03
   0   2  15    1.50    0.60
   0  -2  15    0.34    2.02
   0   2  15    0.52    1.06
   0   2 -15    0.10    1.26
   0   2  15    1.35    0.90
   0  -2  15    1.70    2.06
   0   2  15    1.34    0.66
   0   2  15    0.52    1.80
   0  -2  15   -1.11    1.44
   0  -2  15    1.36    0.46
   0  -2 -15    0.05    1.31
   0  -2  15    1.19    0.70
   5  -2 -12   37.67    2.76
  -5   2  12   39.39    2.98
   5   2 -12   39.78    2.93
  -5  -2  12   37.75    2.87
  -5   2  12   25.77    5.58
   5  -2 -12   39.98    3.01
   5   2 -12   37.00    2.77
  -5   2  12   30.97    2.62
  -5  -2  12   36.18    2.77
  -5  -2  12   38.47    5.07
  -5   2  12   30.62    2.32
   1  -8   9    1.83    0.65
   1   8   9    1.36    0.70
   1   8   9   -0.91    1.24
  -1   8  -9    2.51    1.07
  -1   8  -9    0.16    0.72
   1  -8   9    1.19    0.59
  -1  -8  -9   -0.49    0.73
  -1  -8  -9    2.15    0.78
   1  -8   9    1.64    0.91
  -1  -8  -9    0.35    1.11
   1   8   9    0.64    0.59
  -1   8  -9    2.04    1.77
  -4   0  14    0.78    2.91
   4   0 -14    0.30    0.58
  -4   0  14    0.70    2.93
  -4   0  14   -0.82    1.60
   4   0 -14   -0.73    0.48
  -4   0  14    0.57    0.55
  -4   0  14   -0.38    0.53
  -6  -5   2   19.64    2.33
   6  -5  -2   16.81    1.92
  -6   5   2   18.42    2.19
   6   5  -2   18.28    2.36
  -6  -5   2   15.94    2.40
  -6  -5   2   19.35    2.86
   6   5  -2   15.92    2.99
  -6   5   2   14.22    2.14
   6  -5  -2   13.82    2.07
  -6   5   2   11.74    3.16
   6  -5  -3   41.25    3.12
  -6   5   3   39.52    5.58
  -6   5   3   44.01    3.36
   6   5  -3   34.30    3.91
  -6  -5   3   39.29    3.92
  -6   5   3   44.71    3.82
  -6  -5   3   43.64    3.83
   6  -5  -3   34.00    3.22
  -6  -5   3   47.98    3.65
   6   5  -3   45.67    3.55
   6   1   5   -2.02    1.87
   6  -1   5   -1.64    2.14
  -6  -1  -5   -1.19    1.80
  -6   1  -5   -1.16    1.85
  -6   1  -5    2.26    1.75
  -6  -1  -5    1.97    1.40
   6   1   5    0.39    0.90
  -6  -1  -5   -1.00    1.49
  -6   1  -5    1.87    1.47
  -3   0  15   -0.49    0.53
   3   0 -15   -0.02    0.65
   3   0 -15   -0.21    0.69
  -3   0  15    0.84    1.60
  -3   0  15   -0.58    2.48
  -3   0  15   -0.38    0.41
  -3   0  15   -0.94    1.25
  -6   4   7   46.70    3.50
  -6   4   7   30.02    4.42
  -6  -4   7   34.26    3.34
   6   4  -7   44.47    3.27
   6  -4  -7   37.48    2.97
  -6  -4   7   43.36    3.33
  -6  -4   7   35.57    3.88
  -6   4   7   31.81    6.02
   6  -4  -7   42.09    3.15
  -6   4   7   36.61    3.39
   6   4  -7   39.68    2.99
   6   4  -7   34.02    4.26
   0 -10   4   -0.50    1.12
   0 -10  -4    1.40    1.33
   0 -10  -4   -0.19    0.57
   0  10   4    0.56    0.52
   0  10  -4    1.29    0.57
   0  10  -4    1.35    1.56
   0  10  -4    0.90    0.71
   0  10   4    1.46    0.64
   0 -10  -4    0.77    0.66
   0 -10   4    0.41    0.58
   0  10   4    1.21    1.34
  -6   5   1   -0.20    2.41
  -6  -5   1    1.02    0.93
   6  -5  -1    1.39    1.21
  -6   5   1    0.48    1.47
  -6   5   1   -0.41    0.91
   6   5  -1    0.24    1.37
   6   5  -1   -2.80    2.38
  -6  -5   1    1.46    1.55
   6  -5  -1   -0.09    0.69
  -5  -7   0   11.09    1.51
   5   7   0   13.13    2.32
   5   7   0   11.18    1.48
   5   7   0    9.56    2.37
   5   7   0    9.06    1.20
  -5   7   0    7.50    2.79
   5  -7   0    9.90    1.23
   5  -7   0    7.38    2.34
  -5   7   0   10.62    1.44
  -5  -7   0   11.08    1.92
   5  -7   0    8.93    1.20
  -5   7   0   10.06    1.62
  -4   1  14   46.34    4.54
  -4  -1  14   49.58    4.79
  -4   1  14   62.02    4.52
  -4   1  14   49.67    7.68
   4   1 -14   65.40    4.72
   4   1 -14   59.35    4.35
  -4  -1  14   60.31    8.68
   4  -1 -14   59.11    4.31
  -4  -1  14   62.28    4.52
   4  -1 -14   65.83    4.79
  -4   1  14   62.76    4.63
  -4  -1  14   62.98    4.57
  -5   7   4   -1.96    2.18
  -5  -7   4    2.74    1.82
   5   7  -4    2.40    0.73
   5   7  -4   -0.45    1.33
   5  -7  -4    1.22    0.55
  -5   7   4   -0.25    1.25
   5  -7  -4    0.07    1.52
   5  -7  -4    1.46    0.66
  -5   7   4    0.82    0.79
  -5  -7   4   -0.56    0.84
  -1 -10  -3    7.30    1.40
   1  10   3    7.49    1.57
  -1  10  -3    6.02    1.48
  -1  10  -3    8.04    1.13
   1 -10   3    7.56    1.03
   1  10   3    7.72    1.08
   1 -10   3    8.17    1.46
   1  10   3    8.18    1.03
  -1 -10  -3    8.38    1.13
   1 -10   3    7.30    0.96
  -1  10  -3    6.58    0.98
  -1 -10  -3    7.20    1.06
  -2  -9   7   44.88    3.60
   2   9  -7   48.24    3.58
   2  -9  -7   44.28    3.25
  -2   9   7   52.72    3.82
   2   9  -7   52.68    3.81
  -2  -9   7   49.17    3.63
  -2   9   7   49.56    3.66
  -2   9   7   52.94    4.12
   2   9  -7   61.16    5.11
   2  -9  -7   51.89    3.83
  -2  -9   7   49.62    3.60
   2  -9  -7   53.26    4.17
   3   7   8    5.78    0.81
   3  -7   8    5.33    0.73
   3   7   8    5.66    1.57
   3   7   8    4.61    1.36
  -3  -7  -8    4.17    0.93
   3  -7   8    4.17    0.65
  -3   7  -8    3.46    1.21
  -3   7  -8    5.70    0.90
  -6   5   4    0.46    1.36
  -6  -5   4   -0.15    1.40
   6   5  -4   -1.09    0.91
   6  -5  -4    0.50    0.64
  -6  -5   4   -3.74    2.03
   6  -5  -4    0.68    0.67
   6   5  -4    1.19    2.21
  -6   5   4   -0.20    0.84
  -6  -5   4    0.41    0.90
   6   5  -4   -0.40    0.68
  -3  -8  -6    0.09    0.96
  -3  -8  -6   -0.59    1.11
   3  -8   6    0.67    0.60
   3   8   6    0.64    0.81
   3   8   6   -0.47    0.75
  -3   8  -6    0.44    0.80
   3   8   6    0.76    1.34
   3   8   6   -1.49    1.44
  -3   8  -6    1.36    1.09
  -3  -9   5   36.25    3.15
  -3   9   5   31.57    2.40
   3   9  -5   34.41    2.56
   3  -9  -5   31.67    2.36
  -3  -9   5   34.02    2.55
   3  -9  -5   31.93    2.45
   3   9  -5   26.49    2.90
  -3   9   5   28.75    3.11
   3   9  -5   37.49    3.57
   3  -9  -5   30.01    3.55
  -3   9   5   28.68    3.27
  -6   0  10   43.49    3.30
  -6   0  10   35.15    4.74
  -6   0  10   39.66    3.16
   6   0 -10   44.70    3.31
   6   0 -10   44.49    3.27
   1  -6  12   -0.40    0.52
   1  -6  12    0.20    0.67
  -1   6 -12    0.24    1.67
   1   6  12    0.31    1.50
   1   6  12    0.04    1.16
   1   6  12   -1.16    0.81
   1   6  12   -0.95    0.71
  -1  -6 -12    0.94    0.95
   4   0  11   -1.27    1.76
   4   0  11   -1.10    1.51
   4   0  11    1.14    1.21
  -4   0 -11    0.05    1.11
  -4   0 -11    2.61    2.04
  -1   9  -7    4.73    0.83
   1  -9   7    4.82    0.73
  -1  -9  -7    4.43    0.86
   1   9   7    4.92    0.64
  -1   9  -7    3.82    0.67
   1  -9   7    4.95    0.58
  -1  -9  -7    4.33    0.93
  -1  -9  -7    5.87    1.22
   1  -9   7    3.21    0.94
   1   9   7    4.55    1.23
  -1   9  -7    2.40    1.83
   2  -8   8   -0.48    0.58
   2   8   8    0.32    1.25
   2  -8   8   -0.82    0.59
   2  -8   8   -0.24    1.43
   2   8   8    0.74    0.69
  -2  -8  -8    0.31    1.11
  -2  -8  -8    1.47    0.89
  -2   8  -8    1.14    0.97
  -2   8  -8   -0.31    0.75
   1  10  -4    9.37    1.16
  -1  10   4    9.56    1.57
  -1 -10   4    8.99    1.47
   1 -10  -4   10.40    1.25
   1  10  -4   13.73    2.42
  -1  10   4    9.37    1.13
  -1 -10   4    9.45    1.20
  -1  10   4    9.01    1.19
   1 -10  -4    9.53    1.24
   1 -10  -4   10.13    1.67
   1  10  -4    8.81    1.19
   3   1 -15    2.11    0.67
  -3  -1  15   -0.18    1.43
  -3   1  15   -0.43    2.45
  -3  -1  15    1.13    1.39
  -3  -1  15    1.73    0.54
   3  -1 -15    1.36    0.70
  -3  -1  15    1.47    0.44
  -3   1  15    0.88    0.43
  -3   1  15    1.43    0.65
  -3   1  15    1.77    1.39
  -3  -1  15    7.58    2.75
  -3   1  15    0.42    1.68
  -1   8  10    2.03    1.19
  -1   8  10    2.21    0.79
   1  -8 -10    3.98    1.29
   1   8 -10    3.14    1.97
  -1  -8  10    2.19    0.52
   1  -8 -10    2.18    0.73
  -1  -8  10    1.93    0.54
  -1  -8  10    2.59    1.35
   1  -8 -10    1.87    0.73
  -1   8  10    2.09    0.47
   2   6  11   20.55    2.53
   2   6  11   16.71    2.45
   2  -6  11   20.10    2.26
  -2  -6 -11   23.92    2.77
   2  -6  11   21.38    2.32
  -2  -6 -11   22.35    2.69
   2   6  11   20.68    2.33
   2   6  11   22.33    2.50
  -1   3  15    4.49    0.59
  -1  -3  15    4.36    0.77
  -1   3  15    2.76    1.55
   1  -3 -15    4.02    1.57
  -1  -3  15    4.52    0.51
  -1   3  15    3.14    0.80
  -1  -3  15    3.89    1.24
  -1   3  15    3.90    1.40
   1   3 -15    5.78    0.81
  -1   3  15    3.92    0.70
  -1  -3  15    1.60    1.54
  -1  -3  15    2.13    2.01
  -3  -3 -12    3.95    1.56
  -3   3 -12    0.95    1.20
   3   3  12    2.09    1.19
   3  -3  12    0.47    1.87
   3  -3  12    3.23    1.09
  -3   3 -12    2.47    1.82
   3   3  12    3.61    2.09
   3  -3  12    4.49    0.79
  -3  -3 -12    2.96    1.14
  -3  -3 -12    3.48    1.48
   3  -3  12    4.77    1.36
   3   3  12    2.98    0.86
   2   5  12    0.45    0.91
   2   5  12    3.26    1.62
   2  -5  12   -0.07    0.74
  -2  -5 -12    1.14    1.10
   2  -5  12    1.56    2.68
   2   5  12    0.06    1.12
   2   5  12   -0.18    0.75
  -2  -5 -12    0.34    1.33
  -2   5 -12    4.08    1.66
   2  -5  12    1.22    0.58
   2   0  14   54.65    6.55
   2   0  14   77.04    6.71
  -2   0 -14   69.40    6.76
   2   0  14   69.59    6.30
  -2   0 -14   58.23    5.73
   2   0  14   74.91    7.08
   5   6   4    5.53    0.83
   5  -6   4    4.97    0.75
   5   6   4    5.95    1.73
  -5   6  -4    3.36    1.04
   5  -6   4    6.02    0.76
  -5   6  -4    2.75    1.83
   5   6   4    5.72    1.92
   1   5  13   21.97    2.15
  -1  -5 -13   24.31    2.65
   1   5  13   24.70    2.33
   1  -5  13   25.31    2.29
  -1   5 -13   25.29    2.45
   1  -5  13   24.36    2.36
  -1   5 -13   15.81    3.03
   1   5  13   25.00    2.86
   1   5  13   23.24    2.50
   1  -5  13   18.87    2.71
  -1  -5 -13   21.20    2.38
   3  -5 -13    3.67    0.70
  -3   5  13    0.30    1.34
   3   5 -13   -1.25    2.55
   3  -5 -13    5.03    1.74
  -3  -5  13    1.54    2.09
  -3   5  13    3.91    0.69
  -3  -5  13    2.42    0.51
   3   5 -13    2.50    0.51
  -6  -3  -4   19.18    2.97
  -6   3  -4   13.91    2.58
   6  -3   4   11.68    3.05
  -6  -3  -4   22.04    2.80
   6  -3   4   21.97    2.12
  -6  -3  -4   23.81    2.49
   6   3   4   23.90    2.34
   6   3   4   18.30    3.24
   6   3   4   16.90    2.86
  -6   3  -4   19.89    3.02
  -6   3  -4   19.57    2.23
  -6  -1  10   19.84    2.06
  -6   1  10   16.86    2.47
  -6   1  10   21.94    2.15
   6  -1 -10   19.54    0.79
   6   1 -10   18.60    2.50
  -6   1  10   19.89    3.89
  -6  -1  10   23.30    2.27
   6  -1 -10   19.58    0.83
  -6  -1  10   16.26    3.59
   6   1 -10   10.73    3.45
   6  -1 -10    8.72    3.57
   6   1 -10   20.48    1.90
   6  -5   0   10.70    1.59
   6   5   0    6.82    2.49
  -6   5   0   10.62    1.74
  -6  -5   0   10.44    2.04
  -6   5   0    8.75    2.66
   6  -5   0   10.82    2.03
   6  -5   0   10.55    1.59
  -6  -5   0   12.43    1.91
   6   5   0    9.05    2.02
  -6   5   0    9.15    1.98
   6   5   0   10.19    1.54
   2  10  -1   67.36    5.94
  -2 -10   1   72.59    6.33
   2 -10  -1   73.92    6.39
  -2 -10   1   65.07    5.65
  -2 -10   1   76.83    6.82
  -2  10   1   63.62    5.54
   2 -10  -1   78.67    7.02
  -2  10   1   68.90    6.15
   2  10  -1   75.63    6.81
  -2  10   1   66.52    5.87
   2 -10  -1   70.15    6.12
   2  10  -1   67.24    5.82
   4   1  11    1.67    1.92
   4  -1  11    4.35    1.47
   4  -1  11   -0.19    1.30
   4   1  11    2.24    1.44
  -4  -1 -11   -2.16    1.76
  -4   1 -11    2.26    1.09
  -4  -1 -11    2.91    1.89
  -4  -1 -11    2.57    1.10
   4  -1  11   -0.40    1.49
   4   1  11   -0.12    1.03
  -4   8   6    0.30    1.15
  -4   8   6    0.83    0.69
   4  -8  -6   -0.32    0.42
   4  -8  -6   -0.74    0.66
  -4  -8   6    0.64    1.59
   4  -8  -6   -2.14    1.59
   4   8  -6    0.07    0.48
   4   8  -6    0.04    2.12
   4   8  -6    0.27    1.42
  -4  -8   6    0.70    0.68
   5  -6  -8   19.53    0.68
   5  -6  -8   23.61    2.22
  -5   6   8   22.16    2.11
  -5   6   8    8.13    4.03
   5   6  -8   19.46    0.86
  -5  -6   8   17.57    3.33
  -5   6   8   20.57    2.34
   5   6  -8   24.37    3.41
   5  -6  -8   17.04    2.51
  -5  -6   8   21.26    2.04
   5   6  -8   23.37    2.15
   5   4   7   19.99    2.00
  -5  -4  -7   17.67    2.92
   5   4   7   14.17    2.66
   5  -4   7   18.92    2.59
  -5  -4  -7   15.90    2.46
  -5   4  -7   16.02    2.45
   5   4   7   17.02    2.85
   5  -4   7   14.05    2.62
   3   9   3    1.07    0.60
  -3  -9  -3    2.99    1.26
   3   9   3    0.95    0.71
   3  -9   3    1.20    0.63
  -3   9  -3    0.94    0.84
  -3  -9  -3    0.81    0.86
  -3   9  -3    1.02    1.01
   3  -9   3    1.28    1.09
  -3   9  -3    0.77    0.73
   3  -9   3    0.94    0.54
   3   9   3    0.34    1.51
  -2  10   0    2.90    0.74
  -2 -10   0    1.75    0.69
   2 -10   0    2.11    0.53
  -2  10   0    3.40    0.62
  -2 -10   0    2.56    0.68
   2  10   0    2.81    0.67
  -2  10   0    1.75    1.03
  -2 -10   0    4.43    1.35
   2 -10   0    2.83    0.66
   2  10   0    3.14    0.56
   2  10   0    4.39    1.51
   2 -10   0    2.31    1.19
   0  -8 -10    0.84    0.79
   0   8  10    2.35    0.72
   0  -8 -10    0.40    1.23
   0   8  10    0.14    1.15
   0   8  10    0.61    0.55
   0  -8  10    0.03    0.57
   0   8 -10    1.06    1.88
   0  -8 -10    0.47    0.80
   0   8 -10    1.56    0.66
   0  -8  10    0.07    1.08
   0  -8  10    1.53    0.59
   0   8 -10    2.64    1.09
  -2  -1 -14   42.46    4.34
   2   1  14   34.73    3.47
  -2   1 -14   28.28    3.09
  -2  -1 -14   37.52    3.76
  -2   1 -14   32.17    3.62
   2   1  14   36.44    3.51
   2   1  14   28.13    4.10
   2  -1  14   28.67    2.85
   2  -1  14   33.75    3.72
   2  -1  14   37.70    3.39
  -1  -9   8    0.39    0.56
   1   9  -8    0.31    0.57
  -1  -9   8    0.91    0.51
   1   9  -8    0.72    0.67
   1  -9  -8   -1.60    1.39
   1   9  -8   -0.87    1.93
  -1  -9   8    0.31    1.20
  -1   9   8   -0.46    0.67
   1  -9  -8   -1.05    0.67
   1  -9  -8    0.47    0.78
  -1   9   8    0.23    0.45
   3   6 -12    6.66    2.59
  -3  -6  12    2.09    2.12
   3   6 -12    4.97    0.57
   3  -6 -12    6.28    1.89
  -3   6  12    5.14    0.74
  -3   6  12    4.08    1.46
  -3  -6  12    5.22    0.60
   3  -6 -12    3.79    0.73
   5   7   1   12.01    2.44
  -5  -7  -1   11.24    2.24
   5   7   1    9.89    2.47
  -5   7  -1    9.63    1.56
  -5   7  -1    7.34    1.46
   5  -7   1    6.23    1.91
   5  -7   1    9.58    1.46
   5   7   1    9.98    1.55
   5  -7   1    9.50    1.44
  -5  -7  -1   11.73    1.81
   5   7   1    9.93    1.47
  -5   7  -1    7.98    2.59
  -6   5   5   14.56    4.14
  -6  -5   5   16.80    2.83
   6   5  -5   21.33    2.10
  -6   5   5   20.32    2.43
  -6  -5   5   25.66    2.47
   6  -5  -5   20.79    1.99
   6   5  -5   24.50    2.25
   6   5  -5   16.24    3.46
  -6   5   5   24.12    2.32
   6  -5  -5   20.75    2.25
  -6  -5   5   19.16    3.41
   6  -5  -5   23.48    2.20
  -5  -4  11   12.50    2.00
  -5  -4  11   18.60    3.54
   5  -4 -11   17.31    2.29
   5   4 -11   25.25    2.28
  -5  -4  11   23.42    2.22
  -5   4  11    8.82    3.55
   5  -4 -11   23.08    2.18
   5   4 -11   16.40    4.06
   5  -4 -11   17.63    2.33
  -5   4  11   23.90    2.26
   2 -10  -2    9.79    1.46
   2  10  -2    9.33    1.40
   2 -10  -2   11.37    2.06
   2  10  -2   10.23    1.48
   2 -10  -2    9.80    1.40
  -2  10   2    8.51    1.34
  -2  10   2   11.52    1.90
   2  10  -2    7.33    2.15
  -2  10   2    9.79    1.43
  -2 -10   2    9.87    1.90
  -2 -10   2    9.26    1.39
   4   8   3   43.88    3.87
   4   8   3   46.94    4.21
  -4  -8  -3   48.76    4.51
  -4   8  -3   38.12    3.61
  -4   8  -3   37.82    3.47
   4  -8   3   42.88    3.81
   4  -8   3   40.75    3.60
   4   8   3   42.73    4.19
   4   8   3   54.78    5.11
  -5   7   5    3.55    1.21
  -5  -7   5    2.97    2.05
  -5   7   5    5.36    0.81
   5  -7  -5    1.44    1.51
   5  -7  -5    4.16    0.53
  -5   7   5    4.28    2.72
  -5  -7   5    4.53    0.85
   5   7  -5    4.81    0.71
   5   7  -5    6.90    1.33
   2   3 -15   11.75    1.68
  -2  -3  15    8.86    2.01
  -2   3  15   12.62    1.78
  -2  -3  15   12.31    1.74
   2  -3 -15   13.22    1.89
  -2   3  15   11.99    1.62
  -2  -3  15    7.67    1.98
  -2  -3  15   12.12    1.66
  -2   3  15    8.90    1.81
  -2  -3  15   10.34    2.92
   2  -3 -15    8.32    2.37
  -2   3  15    9.42    1.50
   1   0  15   -0.91    1.01
   1   0  15   -0.21    0.84
   1   0  15   -1.44    1.39
   1   0  15   -0.02    0.54
   1   0  15   -2.32    2.16
  -1   0 -15   -0.67    1.42
   0  -9  -8    0.05    0.82
   0   9   8    0.48    0.51
   0  -9   8   -0.41    0.57
   0   9  -8    0.20    0.58
   0   9  -8    1.97    1.89
   0   9  -8    0.05    0.70
   0  -9   8    0.39    0.52
   0  -9   8   -0.84    1.06
   0  -9  -8   -0.89    1.14
   0  -9  -8    0.86    0.71
   6  -2   5    0.67    0.81
  -6   2  -5   -0.12    1.42
   6   2   5   -1.08    1.95
   6   2   5   -0.20    1.36
  -6   2  -5    2.23    1.83
  -6  -2  -5   -0.46    1.95
   6  -2   5   -1.75    1.90
   6   2   5   -0.01    0.90
  -6  -2  -5   -1.16    1.29
  -6  -2  -5   -0.13    1.29
  -6   2  -5    0.63    2.21
  -4  -7   9    0.75    1.86
   4   7  -9    2.62    0.55
  -4  -7   9    2.65    0.64
  -4   7   9    2.84    0.78
   4  -7  -9    1.60    1.35
  -4   7   9    2.37    1.32
   4  -7  -9    1.02    1.66
   4   7  -9    4.04    2.49
   4  -7  -9    2.05    0.44
  -1   7 -11    9.54    2.10
   1  -7  11   12.05    1.72
   1  -7  11   10.93    1.55
   1   7  11   12.15    2.01
  -1  -7 -11   11.10    1.76
   1   7  11   13.46    2.38
   1   7  11   12.85    1.86
   1   7  11   12.33    1.84
   1  -7  11    9.14    1.63
  -4   2  14    5.19    3.11
  -4  -2  14    7.37    2.69
  -4   2  14    2.76    1.55
  -4   2  14    5.39    1.95
  -4   2  14    6.47    1.08
  -4  -2  14    6.93    0.61
   4   2 -14    3.51    2.46
  -4   2  14    7.99    1.26
   4   2 -14    7.04    0.56
   4  -2 -14    6.86    0.77
  -4  -2  14    6.06    0.59
  -4  -2  14    5.55    1.27
  -5  -5  -6   35.20    3.71
  -5  -5  -6   32.98    3.35
   5   5   6   31.15    3.73
  -5   5  -6   23.79    2.66
  -5   5  -6   29.74    2.97
   5   5   6   31.53    3.49
   5  -5   6   33.88    3.08
   5   5   6   35.28    3.23
   2 -10   1   44.75    4.15
   2  10   1   41.54    3.65
   2 -10   1   40.59    3.58
  -2  10  -1   40.81    3.61
  -2 -10  -1   39.38    3.54
   2  10   1   42.13    3.76
   2 -10   1   42.16    3.74
  -2  10  -1   38.98    3.65
  -2 -10  -1   43.76    3.87
  -2  10  -1   40.45    3.64
  -2 -10  -1   41.89    3.91
   2  10   1   44.84    4.25
  -1  -6  13   39.93    3.51
   1   6 -13   46.86    4.15
   1  -6 -13   44.08    4.27
  -1   6  13   40.47    3.59
   1  -6 -13   43.89    3.95
   1   6 -13   29.10    5.13
  -1  -6  13   46.53    4.12
  -1  -6  13   28.23    3.31
  -1   6  13   37.36    3.65
  -1   6  13   41.65    3.72
   6   3  -9    9.67    1.42
   6  -3  -9    7.37    1.18
   6   3  -9    3.79    2.56
  -6   3   9    6.09    1.67
   6   3  -9    9.88    1.42
  -6  -3   9   11.75    2.09
  -6   3   9    9.78    1.49
  -6  -3   9   11.96    1.78
  -6   3   9    6.55    1.63
  -6  -3   9    6.58    2.76
   6  -3  -9    9.56    1.41
   6   4   3    9.55    2.17
  -6   4  -3   15.01    2.48
   6  -4   3   13.37    1.91
  -6   4  -3    8.50    2.20
   6   4   3   13.25    1.95
  -6  -4  -3   14.94    2.62
  -6  -4  -3   12.71    2.00
   6   4   3    8.71    2.46
   6  -4   3   12.43    2.32
  -6  -4  -3   11.69    2.25
  -4  -5  12    2.09    0.57
   4   5 -12    3.00    2.31
  -4  -5  12    1.28    2.30
  -4   5  12   -1.12    1.41
  -4   5  12    1.03    0.65
   4  -5 -12    1.70    0.65
   4   5 -12    0.69    0.54
  -4   5  12    2.86    2.43
  -5  -3  -8    3.31    1.56
   5  -3   8    0.19    1.65
   5  -3   8   -0.97    1.48
   5   3   8    0.26    1.86
  -5  -3  -8   -1.07    1.22
   5  -3   8    0.25    0.87
  -5   3  -8    0.22    1.02
   5  -3   8    0.68    0.80
   5   3   8   -0.68    0.88
   5   5 -10   19.50    0.72
   5  -5 -10   18.87    2.54
  -5   5  10   19.03    2.57
  -5  -5  10   18.41    2.51
   5  -5 -10   13.33    2.05
  -5  -5  10    9.08    2.55
   5   5 -10   17.44    3.49
  -7   0   3    0.04    1.32
   7   0  -3   -0.55    0.77
  -7   0   3    0.06    1.22
   7   0  -3    0.21    0.69
  -7   0   3   -1.92    2.19
   7   0  -3   -1.76    2.31
   2   7  10    7.00    1.60
  -2   7 -10    2.35    1.52
   2   7  10    8.05    1.74
   2   7  10    7.24    1.26
  -2  -7 -10    7.92    1.47
  -2   7 -10    6.94    0.92
   2  -7  10    6.75    0.64
   2  -7  10    8.41    1.32
   2   7  10    7.83    1.28
   1  -1  15    2.17    1.52
   1   1  15    1.75    0.66
   1  -1  15    1.44    0.60
   1   1  15    1.14    1.12
   1   1  15    1.70    0.84
  -1   1 -15    1.39    1.40
  -1   1 -15   -0.49    1.39
  -1  -1 -15    0.99    1.44
   1   1  15    2.93    1.07
   1  -1  15    2.27    0.92
   1  -1  15    0.29    1.84
   1   1  15    3.50    1.87
   2   9   6    0.32    0.56
  -2  -9  -6    0.75    0.96
   2  -9   6   -0.55    0.98
  -2   9  -6    0.55    0.70
  -2  -9  -6    1.80    0.75
   2   9   6    1.76    0.75
  -2   9  -6    0.10    0.70
  -2   9  -6   -0.95    1.36
   2  -9   6    0.76    0.70
   2   9   6   -0.70    1.28
  -2  -9  -6   -0.54    1.28
   1  10   4    7.16    1.11
  -1 -10  -4    7.61    1.29
  -1 -10  -4    8.15    1.60
   1  10   4    5.81    1.36
   1 -10   4    5.52    1.16
  -1  10  -4    6.79    1.49
  -1  10  -4    6.47    0.78
   1 -10   4    8.48    1.32
   1  10   4    6.96    0.74
  -1 -10  -4    6.63    0.80
  -1  10  -4    6.22    0.67
   1 -10   4    7.17    1.12
  -3  -4  14   15.08    2.32
   3   4 -14    8.57    3.10
  -3  -4  14    7.07    2.22
  -3   4  14   13.51    2.34
   3  -4 -14   13.16    1.87
  -3   4  14    8.12    3.35
  -3  -4  14   14.64    1.98
   3   4 -14   14.79    2.00
  -3   4  14   14.94    2.09
  -7   0   2   -0.94    1.45
   7   0  -2   -4.39    2.26
  -7   0   2    0.27    2.19
  -7   0   2    0.76    1.25
   7   0  -2    0.33    0.86
   7   0  -2    0.63    0.81
  -3   2  15    2.34    0.46
  -3  -2  15    1.75    0.50
   3   2 -15    3.14    0.64
  -3  -2  15    1.66    0.51
  -3   2  15   -3.78    2.70
  -3  -2  15   -0.20    1.72
  -3   2  15    2.01    0.72
  -3   2  15    1.34    1.42
  -3  -2  15    3.72    2.74
   3  -2 -15    2.64    0.74
  -3  -2  15    0.32    1.63
   2 -10  -3   -1.22    1.24
   2  10  -3    0.75    0.55
   2 -10  -3    0.03    0.45
  -2  10   3    0.56    0.60
  -2 -10   3    0.57    0.63
   2 -10  -3   -0.10    0.65
   2  10  -3    0.50    0.58
  -2  10   3   -0.58    1.05
  -2 -10   3    0.98    1.15
   2  10  -3   -1.21    1.98
   5   0   9   -1.18    1.96
   5   0   9   -0.98    1.06
   5   0   9   -3.44    1.43
  -5   0  -9   -3.08    1.98
  -5   0  -9    0.32    1.09
   0  -3  15    0.65    2.22
   0   3  15    5.45    1.27
   0  -3  15    3.16    1.08
   0  -3  15    4.74    0.56
   0   3  15    3.72    0.67
   0   3  15    4.53    0.73
   0   3  15    5.74    1.62
   0  -3  15    8.01    1.73
   0   3 -15    1.86    1.43
   0   3  15    2.25    0.77
   0  -3 -15    3.79    1.52
  -4   7  -6    4.53    2.25
  -4   7  -6    4.39    1.17
   4   7   6    7.76    1.84
  -4  -7  -6   10.07    1.64
   4   7   6    9.03    1.41
   4  -7   6    9.12    1.39
   4   7   6    9.60    2.06
   4   7   6    9.73    1.55
  -5   3  12    3.87    0.67
  -5  -3  12    6.07    0.77
   5   3 -12    5.01    0.51
   5  -3 -12    4.28    0.50
   5  -3 -12    4.38    0.67
   5   3 -12    5.56    2.55
  -5  -3  12    5.67    2.52
  -5   3  12    1.71    2.78
  -5  -3  12    4.16    0.86
  -5   3  12    2.78    1.59
   0 -10  -5   -0.22    0.66
   0  10   5    0.22    0.53
   0 -10   5   -0.75    1.06
   0 -10   5    0.12    0.60
   0 -10  -5    0.82    0.71
   0  10   5    0.19    0.74
   0  10  -5    0.36    0.72
   0 -10  -5   -0.07    1.12
   0  10   5    2.96    1.20
   0  10  -5   -2.67    1.62
   0  10  -5    1.00    0.62
  -1  -5  14   13.15    2.67
  -1   5  14   20.56    1.99
   1   5 -14   21.83    2.08
  -1   5  14   21.04    2.03
   1  -5 -14   19.07    3.25
   1  -5 -14   20.01    1.96
  -1  -5  14   19.74    1.82
  -1   5  14   18.85    2.80
  -1  -5  14   17.60    2.78
  -1  -5  14   20.11    1.95
   1   5 -14   12.37    2.18
  -2  -4 -13    1.88    1.65
  -2  -4 -13    2.39    1.42
   2   4  13    0.42    0.78
   2  -4  13    0.43    1.06
  -2   4 -13   -2.03    1.68
   2   4  13    2.50    1.77
   2  -4  13   -0.45    2.45
   2   4  13    0.65    0.89
   2   4  13   -0.91    1.22
   2  -4  13    0.53    0.99
   2  -4  13    0.40    0.64
  -4  -4  13   14.98    2.04
  -4   4  13   10.39    2.03
   4   4 -13   14.95    2.02
   4   4 -13    6.07    2.92
   4  -4 -13   15.21    2.10
  -4   4  13    9.87    3.67
  -4  -4  13   11.68    3.02
  -4   4  13   15.95    2.20
  -7   0   4   16.80    2.62
  -7   0   4   12.10    3.18
  -7   0   4    9.76    1.88
   7   0  -4   16.09    2.23
   7   0  -4   16.10    2.27
   7   0  -4    8.71    3.09
   6  -5   1    5.94    1.43
   6   5   1    5.13    2.17
   6   5   1    6.32    1.69
   6  -5   1    8.33    1.33
   6  -5   1    8.77    1.38
   6   5   1    9.00    1.42
  -6  -5  -1    7.53    1.78
  -6  -5  -1    9.35    1.59
  -6   5  -1    9.05    1.62
  -6   5  -1    7.51    1.76
  -6   5  -1    4.19    2.24
  -2  -8  10    0.88    1.50
  -2  -8  10    0.78    0.52
  -2   8  10    1.23    0.46
  -2   8  10    1.37    0.68
   2  -8 -10    0.49    0.71
   2  -8 -10   -0.26    1.45
   2   8 -10    2.35    1.15
   2  -8 -10    0.70    0.64
  -2  -8  10    1.30    0.52
   2   8 -10    1.00    1.86
   3   0  13    0.68    1.13
  -3   0 -13    2.39    1.60
  -3   0 -13   -0.94    2.13
  -3   0 -13    1.22    1.19
   3   0  13   -0.55    1.31
   3   0  13   -2.23    1.82
   1 -10  -5   50.75    4.68
   1 -10  -5   42.69    3.76
  -1  10   5   42.44    3.73
  -1 -10   5   44.94    3.97
   1  10  -5   57.40    5.51
  -1  10   5   44.13    4.13
  -1 -10   5   48.90    4.51
   1  10  -5   44.54    3.91
   1  10  -5   46.14    4.10
   1 -10  -5   45.40    4.02
  -5   0  13   -0.12    0.59
  -5   0  13   -2.08    2.70
   5   0 -13   -0.31    0.43
  -5   0  13    0.03    0.79
   5   0 -13    0.11    0.55
  -3  -9   6    1.60    0.61
   3   9  -6    1.21    0.56
  -3   9   6    2.11    1.15
  -3  -9   6   -1.53    1.32
   3  -9  -6    1.20    0.45
   3  -9  -6    1.28    1.38
  -3   9   6    2.03    0.61
   3  -9  -6    1.04    0.67
   3   9  -6    1.19    0.59
  -3   9   6    0.78    0.76
   3   9  -6   -1.09    2.01
   6   4  -8   34.23    3.07
   6   4  -8   31.53    4.42
  -6  -4   8   30.64    3.55
  -6   4   8   30.01    5.41
  -6  -4   8   42.28    3.83
  -6   4   8   33.27    3.63
   6  -4  -8   37.94    3.39
  -6   4   8   38.74    3.50
   6   4  -8   39.98    3.57
  -6  -4   8   36.37    4.19
   6  -4  -8   27.54    2.64
   7  -1  -3    0.54    0.83
   7   1  -3    0.17    0.82
  -7   1   3    2.90    1.45
   7   1  -3    0.75    0.66
   7  -1  -3   -0.59    0.64
  -7   1   3    0.06    2.16
  -7  -1   3   -0.52    2.35
  -7  -1   3    0.77    1.48
   7  -1  -3   -1.79    2.62
   7   1  -3   -1.26    2.37
   6   2 -10   27.96    2.51
   6   2 -10   18.24    4.33
  -6  -2  10   21.79    2.42
  -6  -2  10   28.88    2.73
   6   2 -10   26.71    2.44
  -6   2  10   20.18    2.33
   6  -2 -10   25.18    2.30
   6  -2 -10   27.22    2.49
  -6  -2  10   23.10    3.49
  -6   2  10   27.28    2.57
   4  -5   9   18.36    2.51
  -4   5  -9   11.41    2.80
   4  -5   9   18.62    2.52
  -4  -5  -9   20.09    2.16
   4   5   9   18.27    2.84
   4   5   9   20.06    2.03
   4  -5   9   22.25    3.29
  -4  -5  -9   20.75    2.34
  -4  -2 -11    3.05    1.69
   4  -2  11    2.51    1.65
   4   2  11    3.40    1.55
   4   2  11    1.60    1.05
   4  -2  11    2.29    0.86
  -4   2 -11    1.38    1.04
  -4  -2 -11   -0.11    1.85
   4  -2  11    4.36    1.66
  -4  -2 -11    1.91    1.22
   4   2  11   -0.38    1.78
   4  -2  11    0.46    1.29
   3  -8  -9   17.75    2.39
   3  -8  -9   17.47    2.82
   3   8  -9   24.87    3.31
  -3  -8   9   13.97    2.52
  -3  -8   9   20.15    1.87
  -3   8   9   19.98    1.94
  -3   8   9   17.19    2.31
  -3   8   9   18.20    2.74
   7   1  -2   49.73    4.41
  -7   1   2   46.01    4.65
  -7  -1   2   41.12    4.67
   7  -1  -2   27.77    5.07
  -7   1   2   42.08    4.89
  -7  -1   2   42.21    4.81
   7   1  -2   33.57    4.50
  -7   1   2   47.68    4.77
  -7  -1   2   46.93    4.47
   7  -1  -2   48.62    4.45
   7   1  -2   51.49    4.64
   7  -1  -2   54.13    4.79
  -5  -1  -9    2.83    1.80
  -5  -1  -9    1.64    1.19
   5   1   9    2.17    1.04
  -5   1  -9    0.36    2.02
   5  -1   9   -0.95    1.60
  -5   1  -9    0.69    2.05
   5  -1   9    1.21    1.29
   5   1   9   -2.37    1.49
   5   1   9    0.86    2.00
  -5   1  -9    0.10    1.12
   5  -1   9    3.74    1.32
   7   0  -1   -0.90    1.98
  -7   0   1   -1.70    1.68
   7   0  -1    0.21    0.70
   7   0  -1   -0.91    0.88
  -7   0   1   -3.86    2.39
  -1  -4 -14   21.37    2.55
   1  -4  14   15.82    2.34
  -1   4 -14   16.74    3.02
   1  -4  14   24.23    3.95
   1  -4  14   20.93    2.30
  -1  -4 -14   19.50    2.16
   1   4  14   18.12    2.54
   1  -4  14   21.69    1.99
   1   4  14   19.12    3.10
   1   4  14   19.77    2.16
   1  -4  14   15.99    2.98
   1   4  14   21.78    2.10
   2  -2  14   25.37    2.34
  -2   2 -14   13.87    2.44
  -2  -2 -14   17.55    3.30
   2  -2  14   20.28    2.16
   2   2  14   19.68    2.14
   2  -2  14   20.95    3.10
   2   2  14   26.60    2.52
  -2  -2 -14   19.54    1.68
   2   2  14   23.43    2.51
  -2   2 -14   20.70    2.87
   2   2  14   15.15    2.99
   2  -2  14   12.56    2.89
  -1  -7  12    1.65    0.52
   1  -7 -12    0.13    1.29
  -1   7  12    1.22    1.24
   1   7 -12    1.72    0.61
  -1   7  12    1.09    0.68
  -1  -7  12    0.09    1.62
   1   7 -12    1.16    2.00
   1   7 -12    1.48    1.47
  -1   7  12    0.49    0.45
   1  -7 -12    2.04    0.84
  -1  -7  12    1.30    0.57
   6  -5  -6   12.13    1.90
  -6   5   6    5.52    3.11
   6   5  -6   16.26    3.28
   6  -5  -6   14.38    1.99
  -6  -5   6   10.73    2.12
   6   5  -6   13.02    1.86
  -6  -5   6    9.88    2.60
   6   5  -6   15.21    2.07
  -6  -5   6   17.10    2.46
  -6   5   6   15.42    2.23
   6  -5  -6   16.34    2.24
  -6   5   6   17.28    2.70
  -2 -10  -2   15.81    2.19
   2 -10   2   14.81    2.31
   2  10   2   15.18    2.05
  -2  10  -2   14.19    1.99
   2 -10   2   15.11    2.10
  -2 -10  -2   17.60    2.69
   2 -10   2   15.19    2.05
  -2  10  -2   13.43    2.18
   2  10   2   15.95    2.59
  -2  10  -2   16.13    2.24
   2  10   2   14.04    1.99
  -2 -10  -2   13.91    1.99
  -4  -6  11    1.05    2.01
   4   6 -11   -2.39    2.48
   4  -6 -11   -0.24    0.70
  -4   6  11   -0.02    0.67
  -4  -6  11   -0.45    0.55
   4   6 -11    0.43    0.52
  -7  -1   4   17.25    3.36
   7   1  -4   21.65    2.10
   7  -1  -4   19.83    1.99
   7  -1  -4   21.25    2.02
   7   1  -4   11.77    3.08
  -7  -1   4   12.32    2.51
   7   1  -4   20.76    2.01
  -7   1   4   20.51    2.30
  -7   1   4   17.75    3.55
  -7   1   4   16.62    2.71
  -7  -1   4   21.01    2.33
  -5   7  -2    2.43    2.19
   5   7   2    0.16    0.76
   5  -7   2    0.24    0.60
   5  -7   2   -0.39    0.69
  -5   7  -2   -0.47    0.98
  -5  -7  -2    1.31    1.42
   5   7   2    0.40    1.91
   5   7   2    1.15    0.77
[truncated: 3,411,620 more chars]
